# Supplementary material for: 2-[1-(3-Oxo-1,3-dihydro-2-benzofuran-1-yl)-1H-benzimidazol-2-yl]benzoic acid methanol solvate
Source: Acta Crystallogr Sect E Struct Rep Online. 2010 Jul 17;66(Pt 8):o2034. doi: 10.1107/S1600536810026851 (PMC3007451; doi:10.1107/S1600536810026851)
Supplement: Supplementary file 2 [file e-66-o2034-Isup2.hkl]

# 
# h,k,l, Fc-squared, Fo-squared, sigma(Fo-squared) and status flag 
# 
data_I
_shelx_title ' A in P2(1)/c' 
_shelx_refln_list_code          4 
_shelx_F_calc_maximum      234.23 
_exptl_crystal_F_000       840.00 
_reflns_d_resolution_high  0.8346 
 
loop_ 
 _symmetry_equiv_pos_as_xyz 
 'x, y, z' 
 '-x, y+1/2, -z+1/2' 
 '-x, -y, -z' 
 'x, -y-1/2, z-1/2' 
 
_cell_length_a    13.7946 
_cell_length_b     9.7815 
_cell_length_c    15.3083 
_cell_angle_alpha  90.000 
_cell_angle_beta  103.985 
_cell_angle_gamma  90.000 
 
_shelx_F_squared_multiplier     1.000 
 
loop_ 
 _refln_index_h 
 _refln_index_k 
 _refln_index_l 
 _refln_F_squared_calc 
 _refln_F_squared_meas 
 _refln_F_squared_sigma 
 _refln_observed_status 
   2   0   0    12660.64    11752.12    236.11 o 
   3   0   0     1060.56     1052.70     14.09 o 
   4   0   0      615.66      617.42      9.03 o 
   5   0   0      302.37      322.58      7.52 o 
   6   0   0      542.21      503.34      7.73 o 
   7   0   0      201.22      149.27      6.17 o 
   8   0   0       26.62       27.88      2.86 o 
   9   0   0        2.03        0.34      2.71 o 
  10   0   0        5.61        0.25      3.95 o 
  11   0   0        6.65        3.35      3.47 o 
  12   0   0        0.01       -4.00      4.01 o 
  13   0   0      239.84      261.79     23.41 o 
  14   0   0        4.25       16.52      9.16 o 
  15   0   0        9.05       -1.14      9.10 o 
  16   0   0       34.39       33.97     12.68 o 
   1   1   0        1.63        7.20      1.20 o 
   2   1   0     1131.48      911.58     11.67 o 
   3   1   0     5316.38     5564.33     45.99 o 
   4   1   0      641.37      595.16      7.33 o 
   5   1   0       48.24       50.09      2.15 o 
   6   1   0       10.61        5.69      1.34 o 
   7   1   0      148.23      151.49      3.83 o 
   8   1   0      926.69      904.89     10.24 o 
   9   1   0        5.13        5.79      1.86 o 
  10   1   0       99.34      106.13      6.19 o 
  11   1   0       89.87       98.49      8.17 o 
  12   1   0      177.02      203.70      9.27 o 
  13   1   0        1.52        6.38      3.96 o 
  14   1   0      127.81      153.11      9.48 o 
  15   1   0       38.67       25.48      8.48 o 
   0   2   0    31419.60    28853.21    325.15 o 
   1   2   0      638.97      991.51     17.50 o 
   2   2   0      953.72     1066.78     11.18 o 
   3   2   0      513.27      523.25      6.32 o 
   4   2   0      354.73      335.08      4.33 o 
   5   2   0       18.88       48.01      2.60 o 
   6   2   0       47.65       44.28      2.85 o 
   7   2   0       20.42       19.84      3.47 o 
   8   2   0      977.82     1049.26     13.16 o 
   9   2   0       84.07       92.12      4.99 o 
  10   2   0      269.40      255.06      9.66 o 
  11   2   0        4.86        1.47      5.19 o 
  12   2   0       87.80       99.00      7.30 o 
  13   2   0       22.55       12.16      5.02 o 
  14   2   0       17.71       16.88      5.43 o 
  15   2   0        1.50        6.88      5.18 o 
   1   3   0      336.83      290.62      6.74 o 
   2   3   0       92.34       85.62      3.95 o 
   3   3   0      605.99      643.43      9.58 o 
   4   3   0     2223.31     2163.29     17.39 o 
   5   3   0       35.83       33.35      2.18 o 
   6   3   0     1611.99     1608.64     13.55 o 
   7   3   0      312.72      296.11      6.49 o 
   8   3   0        7.97        9.05      2.24 o 
   9   3   0       40.32       42.77      4.41 o 
  10   3   0       22.23       16.16      3.78 o 
  11   3   0        9.67       10.20      4.42 o 
  12   3   0       87.38       86.43      8.25 o 
  13   3   0        2.71        7.45      5.00 o 
  14   3   0       20.81       13.56      5.44 o 
  15   3   0        5.05        6.99      5.49 o 
   0   4   0     4625.46     4410.17     87.39 o 
   1   4   0        3.49       16.01      2.75 o 
   2   4   0       16.47       14.77      2.61 o 
   3   4   0        8.77       39.54      3.32 o 
   4   4   0      333.21      307.43      6.45 o 
   5   4   0       21.89       22.76      2.96 o 
   6   4   0        6.16        3.21      2.54 o 
   7   4   0      109.47       96.30      3.82 o 
   8   4   0        0.33       -1.26      2.00 o 
   9   4   0       72.53       79.47      7.56 o 
  10   4   0      105.07      133.80      9.56 o 
  11   4   0        3.46        4.97      3.33 o 
  12   4   0        8.79        4.20      3.63 o 
  13   4   0      245.07      268.40     10.44 o 
  14   4   0        2.23        1.81      4.17 o 
  15   4   0        1.77        4.08      4.55 o 
   1   5   0        8.92       36.42      7.31 o 
   2   5   0        0.33       16.73      3.55 o 
   3   5   0       66.13       60.02      4.68 o 
   4   5   0        0.00        4.91      2.46 o 
   5   5   0       23.75       26.10      3.18 o 
   6   5   0       28.00       20.79      3.10 o 
   7   5   0        8.78        9.39      3.77 o 
   8   5   0       73.26       76.48      6.40 o 
   9   5   0       25.23       15.34      5.54 o 
  10   5   0      259.34      234.65     10.82 o 
  11   5   0        6.28        0.17      4.34 o 
  12   5   0        0.17       -5.19      4.44 o 
  13   5   0       10.32        5.78      5.26 o 
  14   5   0        1.51        6.19      5.95 o 
   0   6   0     1187.38     1244.75     30.18 o 
   1   6   0      233.04      245.90      8.84 o 
   2   6   0       86.25       70.31      6.89 o 
   3   6   0      305.47      348.25      9.33 o 
   4   6   0       26.14       26.43      3.83 o 
   5   6   0       39.05       43.44      4.37 o 
   6   6   0      132.20      111.75      6.38 o 
   7   6   0        8.11       13.67      4.10 o 
   8   6   0      201.98      214.55      8.67 o 
   9   6   0       80.58       88.00     10.90 o 
  10   6   0       48.64       48.40      9.05 o 
  11   6   0        1.60        2.07      4.49 o 
  12   6   0        0.37       -4.10      4.81 o 
  13   6   0       23.94       22.65      8.76 o 
   1   7   0        8.11        6.07      3.63 o 
   2   7   0       15.53       18.30      4.79 o 
   3   7   0      223.50      212.10      8.38 o 
   4   7   0        3.86       10.91      3.73 o 
   5   7   0        0.19       -1.05      3.10 o 
   6   7   0      525.29      551.41     16.64 o 
   7   7   0       37.50       50.34      6.42 o 
   8   7   0        4.78        8.76      4.19 o 
   9   7   0        7.46        3.24      4.39 o 
  10   7   0        6.98        2.19      4.71 o 
  11   7   0       22.45       12.03      5.43 o 
  12   7   0       18.11       16.14      7.29 o 
   0   8   0       21.40       28.09      7.47 o 
   1   8   0        0.39       -4.06      3.50 o 
   2   8   0       16.66       14.35      4.47 o 
   3   8   0      182.60      202.18      9.05 o 
   4   8   0       41.59       34.43      5.05 o 
   5   8   0        1.74        0.68      4.82 o 
   6   8   0       18.92       14.23      5.05 o 
   7   8   0       55.26       49.37      6.68 o 
   8   8   0        1.15        6.87      5.36 o 
   9   8   0       76.77       68.28      9.36 o 
  10   8   0        1.44        1.45      5.99 o 
  11   8   0       19.08       28.29      7.39 o 
   1   9   0       27.24       37.52      8.13 o 
   2   9   0      261.02      272.04     10.84 o 
   3   9   0      415.47      456.26     13.27 o 
   4   9   0        4.42       20.13      5.14 o 
   5   9   0        1.57        1.30      4.53 o 
   6   9   0       57.00       75.45     13.58 o 
   7   9   0        5.43        6.94      6.26 o 
   8   9   0        0.48       -4.68      6.86 o 
   9   9   0        9.16        7.78      7.21 o 
  10   9   0        2.64       -4.44      8.10 o 
   0  10   0       32.10       45.19     10.06 o 
   1  10   0       32.09       29.29      6.64 o 
   2  10   0        0.61        0.80      4.54 o 
   3  10   0       25.87       36.48      6.94 o 
   4  10   0       43.80       48.08     15.73 o 
   5  10   0       45.91       56.28      9.32 o 
   6  10   0       58.21       41.35      8.21 o 
   7  10   0        7.25       13.01      6.87 o 
   8  10   0        0.12        5.02     15.90 o 
   1  11   0        5.08       -2.57      5.92 o 
   2  11   0       70.79       60.66      8.84 o 
   3  11   0       13.57        7.84      7.04 o 
   4  11   0        1.39        4.66      6.49 o 
   5  11   0        0.34       -8.12      5.42 o 
 -16   1   1        0.35        5.71      6.88 o 
 -15   1   1       23.21       21.78      7.82 o 
 -14   1   1       45.25       37.69      5.63 o 
 -13   1   1        4.97        1.54      3.95 o 
 -12   1   1        3.93        2.53      3.32 o 
 -11   1   1       29.25       35.63      4.48 o 
 -10   1   1       41.00       37.65      4.30 o 
  -9   1   1        2.63        6.24      3.62 o 
  -8   1   1       19.69       14.75      2.57 o 
  -7   1   1        1.62        3.35      1.95 o 
  -6   1   1      105.67       84.39      3.48 o 
  -5   1   1        0.76        0.41      1.32 o 
  -4   1   1       83.65       94.31      2.77 o 
  -3   1   1        0.25       23.58      1.66 o 
  -2   1   1      190.71      230.68      6.53 o 
  -1   1   1     2225.73     2112.07     32.08 o 
   0   1   1      228.69      386.42      7.89 o 
   1   1   1    11092.95    10859.18    150.67 o 
   2   1   1       62.38       66.66      2.04 o 
   3   1   1     4824.73     4601.29     34.67 o 
   4   1   1      748.90      926.78      8.50 o 
   5   1   1        0.10        1.43      1.02 o 
   6   1   1      437.48      454.71      5.58 o 
   7   1   1      115.67      111.54      3.01 o 
   8   1   1       35.04       33.14      2.60 o 
   9   1   1      436.79      490.30      7.92 o 
  10   1   1       26.32       18.84      3.11 o 
  11   1   1      216.22      239.23     10.61 o 
  12   1   1       18.03       12.95      4.55 o 
  13   1   1        0.52       -3.50      3.98 o 
  14   1   1        7.21        4.18      4.35 o 
  15   1   1        2.98       -1.75     10.48 o 
 -15   2   1       10.24       12.22      8.41 o 
 -14   2   1        0.02       -0.72      4.33 o 
 -13   2   1       46.56       33.83      5.47 o 
 -12   2   1        8.33        3.20      4.27 o 
 -11   2   1        0.18       -0.56      3.25 o 
 -10   2   1      229.24      240.91      8.48 o 
  -9   2   1      167.30      171.42      6.58 o 
  -8   2   1      113.83      103.51      4.15 o 
  -7   2   1       12.00       18.57      2.67 o 
  -6   2   1      206.88      249.04      5.98 o 
  -5   2   1        2.96       13.24      2.08 o 
  -4   2   1     6293.62     6226.76     44.94 o 
  -3   2   1    18799.80    19011.71    137.25 o 
  -2   2   1     6655.76     6507.11     58.60 o 
  -1   2   1     3021.46     3007.04     28.78 o 
   0   2   1     2548.49     2790.63     24.69 o 
   1   2   1      391.33      367.92      5.33 o 
   2   2   1      131.41      171.34      3.61 o 
   3   2   1      229.76      225.98      3.53 o 
   4   2   1      489.86      444.02      5.54 o 
   5   2   1      709.36      674.58      8.55 o 
   6   2   1     1358.36     1289.97     13.29 o 
   7   2   1       46.40       53.86      3.61 o 
   8   2   1       36.62       53.34      3.78 o 
   9   2   1      114.89      103.57      7.06 o 
  10   2   1      171.12      170.39     10.71 o 
  11   2   1       11.91        7.74      3.86 o 
  12   2   1       38.58       35.27      5.98 o 
  13   2   1       57.59       47.48      7.24 o 
  14   2   1       29.88       49.30      7.19 o 
  15   2   1       62.97       73.78     23.53 o 
 -15   3   1        1.01       -0.73      4.80 o 
 -14   3   1       87.48       84.25      8.48 o 
 -13   3   1        5.77        5.47      4.68 o 
 -12   3   1        4.53        1.39      3.85 o 
 -11   3   1       46.05       48.53      5.66 o 
 -10   3   1       35.74       39.52      4.34 o 
  -9   3   1      734.40      774.19     13.27 o 
  -8   3   1        1.02        2.99      1.97 o 
  -7   3   1      536.26      513.70      7.72 o 
  -6   3   1        0.02       -2.31      1.54 o 
  -5   3   1        0.52        1.47      1.40 o 
  -4   3   1       91.82       80.26      2.83 o 
  -3   3   1       37.26       39.18      1.98 o 
  -2   3   1     1013.08     1006.67     14.56 o 
  -1   3   1       15.50        7.89      1.95 o 
   0   3   1       10.22        2.05      1.56 o 
   1   3   1      185.27      190.79      4.81 o 
   2   3   1      260.60      235.08      5.41 o 
   3   3   1      578.50      654.38     13.83 o 
   4   3   1      845.63      855.59     13.44 o 
   5   3   1        0.04        1.41      1.26 o 
   6   3   1      912.56      932.48      9.25 o 
   7   3   1      262.09      275.14      6.97 o 
   8   3   1       58.19       53.58      3.38 o 
   9   3   1        2.98        6.73      2.92 o 
  10   3   1        0.95       -0.12      4.60 o 
  11   3   1       21.32       14.55      4.89 o 
  12   3   1       45.75       50.80      7.13 o 
  13   3   1       36.21       28.20      6.26 o 
  14   3   1       54.22       51.52      7.73 o 
  15   3   1        0.79       -1.81      5.04 o 
 -15   4   1        7.65        5.93      4.45 o 
 -14   4   1        3.43       -4.52      3.90 o 
 -13   4   1       26.88       17.82      4.65 o 
 -12   4   1       40.90       36.01      9.53 o 
 -11   4   1       77.51       71.85      5.83 o 
 -10   4   1        6.04        6.14      3.86 o 
  -9   4   1       60.88       57.90      4.36 o 
  -8   4   1       14.76       18.11      2.64 o 
  -7   4   1       54.06       53.47      3.24 o 
  -6   4   1       34.74       38.64      2.48 o 
  -5   4   1      259.90      273.04      5.93 o 
  -4   4   1     1204.28     1162.41     12.92 o 
  -3   4   1      107.08      103.81      5.06 o 
  -2   4   1       92.31      116.35      5.25 o 
  -1   4   1      716.90      817.96     13.88 o 
   0   4   1     1770.87     1884.97     24.75 o 
   1   4   1      853.48      744.48     13.09 o 
   2   4   1      122.44      143.88      5.03 o 
   3   4   1      628.76      677.75     11.15 o 
   4   4   1      500.39      437.85      8.92 o 
   5   4   1       65.24       68.82      4.02 o 
   6   4   1     1037.90     1057.43     12.61 o 
   7   4   1        1.44        2.04      1.79 o 
   8   4   1       76.58       73.81      4.43 o 
   9   4   1       16.87       13.44      3.17 o 
  10   4   1       17.96       13.97      3.18 o 
  11   4   1       42.25       45.46      5.11 o 
  12   4   1        0.02        2.40      4.15 o 
  13   4   1       35.86       45.44      5.83 o 
  14   4   1        5.77       18.38      4.79 o 
 -14   5   1        0.28        2.13      5.18 o 
 -13   5   1        3.05        3.08      3.91 o 
 -12   5   1       85.63       85.55     11.36 o 
 -11   5   1        6.66        1.15      2.95 o 
 -10   5   1        4.16        2.32      2.88 o 
  -9   5   1        0.28        2.03      2.51 o 
  -8   5   1       52.22       66.25      6.12 o 
  -7   5   1       39.54       37.25      4.60 o 
  -6   5   1       29.83       31.15      3.16 o 
  -5   5   1        0.72        0.18      2.50 o 
  -4   5   1      170.48      173.23      8.21 o 
  -3   5   1       11.09       28.60      5.75 o 
  -2   5   1      171.81      192.82      7.52 o 
  -1   5   1       48.54       44.52      4.43 o 
   0   5   1      363.43      393.22     10.10 o 
   1   5   1        0.02        2.56      2.77 o 
   2   5   1       19.71       22.97      3.63 o 
   3   5   1      493.73      463.20     10.10 o 
   4   5   1      382.21      392.73      9.25 o 
   5   5   1       52.74       42.90      3.60 o 
   6   5   1      103.32      122.79      7.34 o 
   7   5   1        5.11        6.54      3.21 o 
   8   5   1       81.61       76.69      5.65 o 
   9   5   1        6.16        5.14      5.72 o 
  10   5   1       23.14       24.09      5.59 o 
  11   5   1        5.80       11.33      5.46 o 
  12   5   1        2.15        0.25      5.20 o 
  13   5   1        2.54        2.07      9.22 o 
  14   5   1        1.04       -7.75      5.29 o 
 -13   6   1        2.89       11.11      5.68 o 
 -12   6   1        1.64       -6.78      4.52 o 
 -11   6   1       11.42       20.51      6.35 o 
 -10   6   1        6.43       10.86      4.54 o 
  -9   6   1       51.82       54.18      6.31 o 
  -8   6   1       10.20       13.78      4.34 o 
  -7   6   1        3.35        3.68      3.51 o 
  -6   6   1        0.13        1.79      2.87 o 
  -5   6   1       15.52       24.65      3.47 o 
  -4   6   1      228.70      216.12      7.80 o 
  -3   6   1      133.46      145.85      7.54 o 
  -2   6   1       18.77        7.96      3.33 o 
  -1   6   1       65.84       58.75      5.26 o 
   0   6   1      297.44      313.01     11.74 o 
   1   6   1      157.04      144.18      7.31 o 
   2   6   1      126.92      139.42      6.38 o 
   3   6   1       77.23       83.43      5.44 o 
   4   6   1        0.85        6.68      3.01 o 
   5   6   1      251.25      253.06      8.26 o 
   6   6   1      233.85      251.34     12.63 o 
   7   6   1       10.69       17.98      8.51 o 
   8   6   1       16.13       26.22      4.83 o 
   9   6   1      117.19      116.24      8.43 o 
  10   6   1       53.66       39.34      7.25 o 
  11   6   1        9.51        9.78      4.89 o 
  12   6   1        6.64        2.86      5.95 o 
  13   6   1        0.07       -2.39      6.28 o 
 -13   7   1        9.61       18.09     12.07 o 
 -12   7   1        8.34        9.11      5.95 o 
 -11   7   1        7.56       10.02      4.98 o 
 -10   7   1       20.05       10.51      5.26 o 
  -9   7   1       18.35       29.92      5.86 o 
  -8   7   1       38.93       33.12      5.75 o 
  -7   7   1        1.69       -4.15      3.55 o 
  -6   7   1        5.92       10.18      4.26 o 
  -5   7   1      208.77      191.09      8.05 o 
  -4   7   1      146.83      125.66      6.99 o 
  -3   7   1       72.23       77.48      6.59 o 
  -2   7   1        3.64        0.67      3.70 o 
  -1   7   1       74.42       67.78      6.43 o 
   0   7   1       23.70       21.59      4.59 o 
   1   7   1       67.97       66.36      6.17 o 
   2   7   1        7.14        5.03      3.02 o 
   3   7   1        0.30        0.28      3.11 o 
   4   7   1      288.07      287.05     11.19 o 
   5   7   1       41.29       38.01      4.95 o 
   6   7   1      159.37      157.37      9.17 o 
   7   7   1      239.54      235.76     10.82 o 
   8   7   1       71.07       63.98      7.24 o 
   9   7   1      117.18      103.86     10.23 o 
  10   7   1        7.87       -0.15      6.04 o 
  11   7   1        3.80        5.89      5.29 o 
  12   7   1        0.32       -6.16      5.26 o 
 -11   8   1       17.55       17.48      6.88 o 
 -10   8   1        0.95       -5.77      5.20 o 
  -9   8   1        7.02       14.91      5.44 o 
  -8   8   1       10.73        3.67      5.33 o 
  -7   8   1        0.01       -0.06      4.14 o 
  -6   8   1        0.93        7.37      4.49 o 
  -5   8   1       50.24       50.80      5.66 o 
  -4   8   1      146.23      129.46      7.96 o 
  -3   8   1       29.04       35.00      5.90 o 
  -2   8   1        2.32       -1.04      3.58 o 
  -1   8   1        6.22        7.98      4.20 o 
   0   8   1      276.42      279.88     11.48 o 
   1   8   1        1.84        6.21      3.65 o 
   2   8   1       68.63       82.73      6.61 o 
   3   8   1        9.90       12.68      4.33 o 
   4   8   1        0.76       -2.98      3.58 o 
   5   8   1       23.49       24.90      5.27 o 
   6   8   1        8.91        2.60      4.60 o 
   7   8   1        1.06        2.66      4.58 o 
   8   8   1       27.65       32.29      6.43 o 
   9   8   1       89.55       87.05     10.51 o 
  10   8   1        1.39        0.58      6.39 o 
  11   8   1        3.79        2.32      5.86 o 
 -10   9   1       29.10       20.79      8.60 o 
  -9   9   1        0.06        6.63      7.71 o 
  -8   9   1       13.02       12.02      7.48 o 
  -7   9   1        9.24       12.70      6.73 o 
  -6   9   1       16.89       15.16      5.63 o 
  -5   9   1       16.02       21.54      6.48 o 
  -4   9   1       14.20        4.28      4.54 o 
  -3   9   1      259.02      256.75     10.63 o 
  -2   9   1        0.78       -0.70      4.50 o 
  -1   9   1      399.28      352.17     13.62 o 
   0   9   1        7.41       11.51      6.51 o 
   1   9   1      195.43      200.05      9.67 o 
   2   9   1       64.86       58.17      6.47 o 
   3   9   1       50.41       43.69      6.04 o 
   4   9   1        8.42        7.00      4.54 o 
   5   9   1        0.93       -2.90      4.62 o 
   6   9   1       23.94       28.05      6.38 o 
   7   9   1       13.10        6.21      6.18 o 
   8   9   1       36.56       14.73      8.14 o 
   9   9   1        3.33       -6.44      9.83 o 
  10   9   1        0.43       -2.59      6.75 o 
  -8  10   1        1.31       14.74     10.59 o 
  -7  10   1       29.18       26.94      9.67 o 
  -6  10   1       16.42        8.86     10.50 o 
  -5  10   1       13.95       16.80      6.93 o 
  -4  10   1       75.96       75.17     10.99 o 
  -3  10   1        4.69       -2.80      5.46 o 
  -2  10   1       10.76       19.90      6.30 o 
  -1  10   1       45.12       46.27      7.62 o 
   0  10   1       10.94        8.28      4.74 o 
   1  10   1        2.07        0.17      4.57 o 
   2  10   1        6.79        2.90      5.56 o 
   3  10   1       17.89       10.84      5.71 o 
   4  10   1        0.92       -1.38      6.98 o 
   5  10   1       28.79       42.08      8.46 o 
   6  10   1        7.39       27.34      7.92 o 
   7  10   1        5.14       12.60      6.74 o 
   8  10   1        2.28       -3.18      6.00 o 
  -5  11   1       14.54       29.54      8.72 o 
  -4  11   1        5.79        5.67      7.16 o 
  -3  11   1       17.89        9.36      7.33 o 
  -2  11   1       13.69       19.74      6.44 o 
  -1  11   1        1.20       -6.42      5.54 o 
   0  11   1        1.00       -0.32      6.19 o 
   1  11   1        0.18        6.49      8.71 o 
   2  11   1        5.33        3.83      5.98 o 
   3  11   1        6.40       -2.44      7.53 o 
   4  11   1        0.58       -3.89      6.51 o 
   5  11   1        0.47        5.21      6.72 o 
 -16   0   2        6.33        7.69     10.92 o 
 -15   0   2        7.61       20.48      8.96 o 
 -14   0   2        7.63        6.05      7.37 o 
 -13   0   2      466.81      522.41     23.33 o 
 -12   0   2        0.83       -2.62      5.96 o 
 -11   0   2       34.31       37.68      3.95 o 
 -10   0   2       32.27       48.00      8.52 o 
  -9   0   2      475.05      510.91     21.98 o 
  -8   0   2      427.68      430.66      7.37 o 
  -7   0   2        0.54        3.92      1.50 o 
  -6   0   2       16.26       17.86      1.68 o 
  -5   0   2      407.52      338.37      5.42 o 
  -4   0   2    14853.18    14542.23    335.18 o 
  -3   0   2       57.92       64.10      3.79 o 
  -2   0   2        9.71       36.19      3.20 o 
  -1   0   2      469.58      295.11      6.65 o 
   0   0   2    27549.61    25707.18    359.90 o 
   1   0   2     2810.99     3118.87     45.82 o 
   2   0   2     4148.52     3048.31     64.09 o 
   3   0   2    21976.07    20494.28    190.58 o 
   4   0   2      182.56      180.67      4.75 o 
   5   0   2      981.20      759.31     13.50 o 
   6   0   2      827.31      705.82     13.73 o 
   7   0   2        0.43        9.11      2.50 o 
   8   0   2      984.11      984.17     15.25 o 
   9   0   2        4.74        5.70      3.70 o 
  10   0   2      129.22      169.35      8.35 o 
  11   0   2       14.88       13.05      5.13 o 
  12   0   2        0.29        1.19      4.42 o 
  13   0   2        6.75        6.57      5.03 o 
  14   0   2       28.68       14.90     11.43 o 
  15   0   2       15.28       14.84     11.05 o 
 -16   1   2       11.88       14.96      6.86 o 
 -15   1   2       32.04       26.65      7.71 o 
 -14   1   2        7.39        8.22      5.30 o 
 -13   1   2      117.19      129.31      8.67 o 
 -12   1   2      262.53      284.97     19.58 o 
 -11   1   2        0.46        0.30      2.88 o 
 -10   1   2      241.94      219.46      9.81 o 
  -9   1   2      360.32      365.72      8.65 o 
  -8   1   2        0.28       -1.98      2.20 o 
  -7   1   2      403.51      379.74      7.67 o 
  -6   1   2      380.06      403.68      7.10 o 
  -5   1   2      806.69      773.68      7.79 o 
  -4   1   2     8175.72     8599.41     60.81 o 
  -3   1   2    54863.46    53151.14    424.69 o 
  -2   1   2     1002.24      866.60     12.73 o 
  -1   1   2     1711.84     1550.18     25.23 o 
   0   1   2       85.46      113.18      5.44 o 
   1   1   2    10419.64    10555.56    119.18 o 
   2   1   2     5416.33     5719.18     45.46 o 
   3   1   2      549.43      551.69      5.87 o 
   4   1   2     1323.58     1069.58      9.82 o 
   5   1   2      598.80      463.27      5.94 o 
   6   1   2      505.00      492.06      6.54 o 
   7   1   2      245.48      238.90      6.05 o 
   8   1   2       67.88       59.23      3.32 o 
   9   1   2        2.03        3.30      2.31 o 
  10   1   2        0.21        0.65      3.76 o 
  11   1   2       75.65       76.34      5.38 o 
  12   1   2        0.94       -0.40      4.15 o 
  13   1   2       11.99       13.29      8.38 o 
  14   1   2       43.76       47.85     12.44 o 
  15   1   2      100.72      114.69      9.45 o 
 -16   2   2        1.54       14.76      7.64 o 
 -15   2   2       12.83        2.22      4.47 o 
 -14   2   2       32.68       35.94      5.37 o 
 -13   2   2       27.71       25.50      4.70 o 
 -12   2   2        0.84       -3.45      3.32 o 
 -11   2   2       25.83       24.78      5.64 o 
 -10   2   2       27.60       27.26      4.17 o 
  -9   2   2      272.55      285.13      7.40 o 
  -8   2   2      426.61      473.52      9.14 o 
  -7   2   2     1177.91     1210.81     15.47 o 
  -6   2   2       27.06       23.50      3.80 o 
  -5   2   2     1774.04     1739.95     15.12 o 
  -4   2   2    12769.72    12516.20     86.81 o 
  -3   2   2     3036.89     3395.31     25.67 o 
  -2   2   2      737.22      892.56     11.67 o 
  -1   2   2     2587.69     1995.81     22.50 o 
   0   2   2       81.58       56.60      2.47 o 
   1   2   2      546.51      838.94     12.72 o 
   2   2   2      473.57      676.75      9.29 o 
   3   2   2     4296.44     3879.04     33.74 o 
   4   2   2      362.28      433.87      5.30 o 
   5   2   2       48.08       45.98      2.50 o 
   6   2   2       64.12       50.82      3.08 o 
   7   2   2       27.26       37.68      4.16 o 
   8   2   2      518.41      520.46     10.29 o 
   9   2   2        3.90        0.90      2.59 o 
  10   2   2      141.55      130.90     11.93 o 
  11   2   2        6.03        6.97      4.26 o 
  12   2   2      231.96      247.04     14.23 o 
  13   2   2       36.09       37.87      6.64 o 
  14   2   2        0.20       10.26      5.49 o 
  15   2   2        8.63        9.85      5.61 o 
 -15   3   2        0.15        2.17      4.76 o 
 -14   3   2        8.86        7.91      4.89 o 
 -13   3   2       11.97        5.34      5.15 o 
 -12   3   2       14.63       15.87      6.89 o 
 -11   3   2        3.76        4.76      3.57 o 
 -10   3   2       61.73       70.70      5.73 o 
  -9   3   2       25.69       31.51      3.22 o 
  -8   3   2        0.15        1.40      2.09 o 
  -7   3   2     1179.11     1296.61     13.51 o 
  -6   3   2      126.97      109.07      3.38 o 
  -5   3   2        0.73        4.26      1.44 o 
  -4   3   2     1366.32     1295.10     12.33 o 
  -3   3   2       26.37       43.34      2.32 o 
  -2   3   2       41.91       36.22      2.52 o 
  -1   3   2      280.95      323.89      7.22 o 
   0   3   2       10.92       17.83      2.12 o 
   1   3   2     1343.18     1225.79     15.02 o 
   2   3   2        0.00        6.19      1.73 o 
   3   3   2      756.48      653.83     10.17 o 
   4   3   2      329.57      370.26      6.59 o 
   5   3   2        0.21        0.87      1.60 o 
   6   3   2      439.63      463.76      9.21 o 
   7   3   2       46.64       49.97      3.14 o 
   8   3   2        0.18        0.85      2.75 o 
   9   3   2        9.71        8.00      2.99 o 
  10   3   2      130.84      150.80      9.48 o 
  11   3   2        3.35        4.21      4.40 o 
  12   3   2       25.72       16.67      5.72 o 
  13   3   2       29.84       20.10      5.86 o 
  14   3   2        3.74        4.96      8.14 o 
 -15   4   2        7.55       12.75      4.69 o 
 -14   4   2        1.41       -1.83      3.80 o 
 -13   4   2      117.36      133.07      7.92 o 
 -12   4   2       27.35       29.80      5.64 o 
 -11   4   2        0.47        0.91      3.10 o 
 -10   4   2       52.54       47.34      5.60 o 
  -9   4   2       26.94       36.19      4.69 o 
  -8   4   2       20.00       17.64      2.79 o 
  -7   4   2      735.78      820.61      9.40 o 
  -6   4   2      179.18      165.10      6.60 o 
  -5   4   2        3.87        8.09      2.06 o 
  -4   4   2      122.92      219.31      4.36 o 
  -3   4   2     1287.41     1198.26     14.41 o 
  -2   4   2      100.80       86.79      4.65 o 
  -1   4   2      220.89      189.04      7.65 o 
   0   4   2       23.90       28.31      2.79 o 
   1   4   2     1109.87     1129.89     15.37 o 
   2   4   2      622.93      514.65      9.50 o 
   3   4   2     1159.84     1249.06     16.76 o 
   4   4   2      369.95      346.28      8.41 o 
   5   4   2       21.33       30.10      3.24 o 
   6   4   2      203.84      226.79      6.42 o 
   7   4   2      127.87      117.42      5.89 o 
   8   4   2       23.18       23.77      3.89 o 
   9   4   2      144.28      131.70      5.17 o 
  10   4   2        8.82       12.85      4.73 o 
  11   4   2       37.74       30.38      4.48 o 
  12   4   2        8.32       13.00      4.16 o 
  13   4   2       97.03      101.54     10.10 o 
  14   4   2        5.04        0.40      5.11 o 
 -14   5   2        8.39       12.31      4.50 o 
 -13   5   2        4.04        3.05      3.70 o 
 -12   5   2        0.60       -4.87      3.24 o 
 -11   5   2       86.33       83.08      5.55 o 
 -10   5   2       15.29       11.22      3.43 o 
  -9   5   2       94.98      105.10      5.36 o 
  -8   5   2        0.88       10.11      2.62 o 
  -7   5   2        8.21        2.70      1.93 o 
  -6   5   2       56.01       67.67      3.96 o 
  -5   5   2      612.16      626.05      9.70 o 
  -4   5   2        0.97       -0.84      2.61 o 
  -3   5   2     1838.23     1799.01     22.13 o 
  -2   5   2      439.16      381.35     10.28 o 
  -1   5   2       10.38       12.65      3.53 o 
   0   5   2     1200.41     1263.32     17.81 o 
   1   5   2      331.73      326.49     16.34 o 
   2   5   2      624.31      602.99     11.62 o 
   3   5   2      422.75      458.40     10.02 o 
   4   5   2       28.12       22.05      3.42 o 
   5   5   2      462.89      411.67      8.84 o 
   6   5   2       68.92       62.38      4.23 o 
   7   5   2       55.52       69.54      5.42 o 
   8   5   2        4.62        8.11      4.02 o 
   9   5   2      157.68      168.46      7.95 o 
  10   5   2      180.60      171.56     17.56 o 
  11   5   2       15.15       13.24      5.79 o 
  12   5   2        1.51        4.27      5.05 o 
  13   5   2        5.59        7.85      5.93 o 
 -14   6   2        4.19       -2.62      5.64 o 
 -13   6   2       39.55       46.61      8.02 o 
 -12   6   2        6.63        3.06      5.24 o 
 -11   6   2        8.68       18.44      5.11 o 
 -10   6   2       65.27       62.94      6.89 o 
  -9   6   2      111.83      116.01      8.01 o 
  -8   6   2        7.96        7.34      3.89 o 
  -7   6   2        0.39       -0.58      3.20 o 
  -6   6   2      107.04       92.07      5.14 o 
  -5   6   2      267.05      257.24      6.81 o 
  -4   6   2      246.45      253.49      7.34 o 
  -3   6   2      298.50      275.98      9.60 o 
  -2   6   2      309.25      349.64     10.48 o 
  -1   6   2      193.40      225.48      8.71 o 
   0   6   2      336.39      318.23      9.67 o 
   1   6   2       53.13       69.46      5.02 o 
   2   6   2        0.35       -1.34      2.63 o 
   3   6   2      398.86      399.58     10.04 o 
   4   6   2        6.60       12.37      3.31 o 
   5   6   2        7.66       12.50      3.50 o 
   6   6   2      182.32      184.23     14.05 o 
   7   6   2        1.60        4.35      3.71 o 
   8   6   2      407.11      408.94     11.48 o 
   9   6   2       20.52       24.40      5.30 o 
  10   6   2       17.19        8.64      4.97 o 
  11   6   2        1.45       -1.99      4.30 o 
  12   6   2        0.68        1.13      5.28 o 
  13   6   2        1.47        6.85      6.18 o 
 -13   7   2       23.08       29.46      7.24 o 
 -12   7   2        8.09       18.22      6.38 o 
 -11   7   2       20.14       22.50      6.72 o 
 -10   7   2        8.45        5.15      4.73 o 
  -9   7   2       11.08        0.43      4.18 o 
  -8   7   2       42.23       29.41      5.36 o 
  -7   7   2       29.39       33.79      4.93 o 
  -6   7   2       86.98       84.87      6.96 o 
  -5   7   2       15.99       12.56      3.89 o 
  -4   7   2       31.69       24.87      4.79 o 
  -3   7   2      289.18      275.53     10.43 o 
  -2   7   2       42.07       32.90      4.95 o 
  -1   7   2      220.82      217.56     10.88 o 
   0   7   2       26.71       17.71      3.77 o 
   1   7   2        4.08        7.41      3.32 o 
   2   7   2      252.64      294.04      9.36 o 
   3   7   2        5.23        4.68      3.38 o 
   4   7   2       80.00       88.17      6.29 o 
   5   7   2        0.03       -0.29      4.53 o 
   6   7   2      321.55      312.49     11.93 o 
   7   7   2        1.62       -3.70      4.61 o 
   8   7   2        6.19        3.28      4.61 o 
   9   7   2       94.00      119.35     11.23 o 
  10   7   2        0.33        0.56      6.82 o 
  11   7   2        1.31        0.40      5.06 o 
  12   7   2       17.68       15.22      6.70 o 
 -12   8   2        0.52       -6.14      5.14 o 
 -11   8   2       15.20       21.17      7.11 o 
 -10   8   2        5.76        2.55      6.20 o 
  -9   8   2       67.78       97.15      8.74 o 
  -8   8   2        0.12       -3.35      4.89 o 
  -7   8   2       24.98       18.37      5.06 o 
  -6   8   2      283.71      354.28     14.65 o 
  -5   8   2      138.83      136.91     11.81 o 
  -4   8   2      389.35      426.99     18.71 o 
  -3   8   2      175.50      153.76      9.27 o 
  -2   8   2      171.62      159.50     18.21 o 
  -1   8   2      405.02      381.16     12.83 o 
   0   8   2      106.75      118.91      7.35 o 
   1   8   2       80.30       95.20      6.78 o 
   2   8   2        3.92        5.29      3.95 o 
   3   8   2       87.30       76.92      6.48 o 
   4   8   2       38.57       38.18      5.39 o 
   5   8   2       21.27       14.21      5.21 o 
   6   8   2       31.93       16.06      5.31 o 
   7   8   2        0.03       -2.61      4.60 o 
   8   8   2        2.84        0.97      5.18 o 
   9   8   2       12.38       10.77      7.50 o 
  10   8   2        5.73        6.33      7.09 o 
  11   8   2        3.02       -2.43      5.25 o 
 -10   9   2        4.94       -2.93      5.86 o 
  -9   9   2       11.34        2.40      7.12 o 
  -8   9   2        0.00       10.16      7.31 o 
  -7   9   2        2.43        6.63      6.80 o 
  -6   9   2       38.40       34.74      6.43 o 
  -5   9   2        1.18       -0.16      5.02 o 
  -4   9   2        0.04        3.34      4.38 o 
  -3   9   2      103.39      105.75      9.07 o 
  -2   9   2       13.93       16.61      5.45 o 
  -1   9   2        2.22        7.70      4.28 o 
   0   9   2       32.61       52.77      6.52 o 
   1   9   2       48.75       48.78      6.96 o 
   2   9   2       80.87       91.42      7.48 o 
   3   9   2       44.63       46.02     10.39 o 
   4   9   2        0.16       -3.68      4.35 o 
   5   9   2       20.66       23.57      6.44 o 
   6   9   2      112.66      116.73     11.04 o 
   7   9   2        1.27        5.34      6.19 o 
   8   9   2        0.31       -1.58      5.90 o 
   9   9   2        0.04        0.70     13.30 o 
  -8  10   2        1.81        1.01      7.69 o 
  -7  10   2        5.43        0.04      6.69 o 
  -6  10   2       62.70       68.81      9.72 o 
  -5  10   2       52.85       39.77      8.42 o 
  -4  10   2        8.23       27.13      7.70 o 
  -3  10   2        1.35        5.81      6.58 o 
  -2  10   2        2.81        3.14      4.69 o 
  -1  10   2      173.00      204.75     11.81 o 
   0  10   2      153.93      156.44      9.99 o 
   1  10   2        1.08       -5.86      4.31 o 
   2  10   2       15.95       14.51      5.23 o 
   3  10   2       44.17       40.09      7.06 o 
   4  10   2       14.53        8.31      6.98 o 
   5  10   2       22.94       17.90      7.60 o 
   6  10   2        0.11       -2.64      6.25 o 
   7  10   2        0.23       -3.04      7.62 o 
  -5  11   2        3.04        7.98      6.93 o 
  -4  11   2        3.92       11.93      7.46 o 
  -3  11   2        2.30        5.89      5.98 o 
  -2  11   2       11.61        6.70      6.44 o 
  -1  11   2       14.48       -2.07      5.75 o 
   0  11   2        9.33        7.37      6.66 o 
   1  11   2       26.12       45.83      9.00 o 
   2  11   2      116.33      126.96     12.55 o 
   3  11   2        3.67        4.68      6.61 o 
   4  11   2       20.93       19.20      7.74 o 
 -16   1   3        0.07        1.68      5.33 o 
 -15   1   3        1.95       11.51      5.63 o 
 -14   1   3       53.55       76.40     12.16 o 
 -13   1   3        3.05       15.41      5.07 o 
 -12   1   3        3.41        8.91      3.29 o 
 -11   1   3       18.78       26.80      3.82 o 
 -10   1   3       29.23       27.39      4.81 o 
  -9   1   3       87.22       86.72      5.96 o 
  -8   1   3      103.99      130.66      4.77 o 
  -7   1   3     2586.87     2584.06     21.44 o 
  -6   1   3     4539.80     4697.29     35.45 o 
  -5   1   3       20.53       16.41      2.34 o 
  -4   1   3     3623.27     3744.23     30.20 o 
  -3   1   3     3345.14     3228.68     28.50 o 
  -2   1   3       78.11       78.63      2.61 o 
  -1   1   3       34.93       33.09      2.98 o 
   0   1   3     1905.45     1960.15     30.51 o 
   1   1   3     1099.77     1102.78     11.00 o 
   2   1   3     8768.25     8811.54     69.15 o 
   3   1   3      719.28      706.34      7.93 o 
   4   1   3       35.56       26.18      2.46 o 
   5   1   3      889.77      861.12     11.23 o 
   6   1   3      152.80      143.94      4.43 o 
   7   1   3      318.32      342.75      6.57 o 
   8   1   3       33.57       36.87      2.99 o 
   9   1   3        0.24        0.71      2.38 o 
  10   1   3       20.44       24.27      3.44 o 
  11   1   3       91.98       90.78      6.08 o 
  12   1   3        3.86        6.67      5.31 o 
  13   1   3       24.00       19.95      5.84 o 
  14   1   3        0.38       10.48      5.16 o 
  15   1   3        3.78       -0.50      6.55 o 
 -16   2   3        0.26        0.89      5.78 o 
 -15   2   3        2.81        2.37      9.07 o 
 -14   2   3       15.71       14.72      4.51 o 
 -13   2   3       12.31        6.56      5.09 o 
 -12   2   3      201.34      234.53     10.55 o 
 -11   2   3        8.63       12.18      3.69 o 
 -10   2   3      114.33      119.92      6.29 o 
  -9   2   3        7.58        6.38      2.49 o 
  -8   2   3       65.57       46.16      3.63 o 
  -7   2   3      131.07      124.03      3.90 o 
  -6   2   3      401.18      391.54      6.32 o 
  -5   2   3      143.37      178.98      4.96 o 
  -4   2   3     2092.87     2217.99     19.58 o 
  -3   2   3     3273.72     3072.25     25.23 o 
  -2   2   3       20.39       36.29      2.98 o 
  -1   2   3       85.37      115.14      3.12 o 
   0   2   3       67.05       54.19      2.71 o 
   1   2   3     4197.74     3945.27     36.29 o 
   2   2   3     1345.09     1428.90     15.67 o 
   3   2   3      408.26      509.68      7.26 o 
   4   2   3      188.92      180.17      3.78 o 
   5   2   3        0.71       -0.38      1.56 o 
   6   2   3      797.00      751.83      9.05 o 
   7   2   3        4.32        6.80      2.20 o 
   8   2   3      191.62      175.12      5.33 o 
   9   2   3      395.71      397.40      9.60 o 
  10   2   3       33.17       21.38      4.31 o 
  11   2   3        4.16        1.54      4.54 o 
  12   2   3        6.68        0.45      8.42 o 
  13   2   3       33.52       44.01      7.36 o 
  14   2   3       73.01       84.44      9.37 o 
 -15   3   3        3.30        2.93      4.59 o 
 -14   3   3       10.54       20.30      5.18 o 
 -13   3   3       11.63        5.62      4.67 o 
 -12   3   3        0.63       -1.34      3.78 o 
 -11   3   3        3.16        4.27      3.50 o 
 -10   3   3       89.30       87.95      4.65 o 
  -9   3   3       35.06       29.35      3.15 o 
  -8   3   3      183.32      208.20      5.76 o 
  -7   3   3     1565.93     1412.68     14.62 o 
  -6   3   3     3121.10     2988.05     21.72 o 
  -5   3   3      262.05      280.71      5.05 o 
  -4   3   3     3536.88     3319.02     26.41 o 
  -3   3   3       94.18      110.39      3.23 o 
  -2   3   3        0.02        2.20      1.09 o 
  -1   3   3        7.95       11.36      1.50 o 
   0   3   3      547.82      451.35      7.94 o 
   1   3   3      617.07      537.83      9.75 o 
   2   3   3       76.81       76.30      6.63 o 
   3   3   3     1529.78     1369.50     23.65 o 
   4   3   3      871.81      865.77     11.30 o 
   5   3   3      460.30      416.34      7.98 o 
   6   3   3      709.78      717.22      9.18 o 
   7   3   3      497.99      490.43      9.64 o 
   8   3   3        4.86        5.03      2.31 o 
   9   3   3       84.53       83.08      5.53 o 
  10   3   3       92.55       96.96      8.47 o 
  11   3   3        0.39        9.62      5.04 o 
  12   3   3      130.69      150.28     13.35 o 
  13   3   3        8.90        4.32      5.24 o 
  14   3   3        4.54        4.43      5.52 o 
 -15   4   3        0.49       -2.26      4.01 o 
 -14   4   3        4.80        4.32      4.03 o 
 -13   4   3       10.05       15.14      4.20 o 
 -12   4   3       54.54       38.31      8.12 o 
 -11   4   3        1.59       -3.16      2.81 o 
 -10   4   3      247.87      262.63      8.38 o 
  -9   4   3       74.19       76.92      6.21 o 
  -8   4   3      161.23      158.59      5.35 o 
  -7   4   3      498.99      521.99      7.48 o 
  -6   4   3      371.91      313.41      5.59 o 
  -5   4   3      262.60      285.59      5.68 o 
  -4   4   3     1765.53     1729.10     16.19 o 
  -3   4   3       26.25       37.25      2.47 o 
  -2   4   3      733.42      807.65     10.11 o 
  -1   4   3        4.66       -0.06      1.60 o 
   0   4   3       53.83       51.62      3.59 o 
   1   4   3      704.59      709.01     11.61 o 
   2   4   3     1510.09     1469.00     18.94 o 
   3   4   3        4.02       22.07      3.78 o 
   4   4   3      112.80      127.44      5.73 o 
   5   4   3       79.05       71.03      4.10 o 
   6   4   3        0.65        5.34      2.64 o 
   7   4   3        1.01        3.17      2.96 o 
   8   4   3        0.00       -2.85      2.93 o 
   9   4   3      169.35      168.72      7.61 o 
  10   4   3       80.79       78.86      8.06 o 
  11   4   3       16.98       26.19      6.46 o 
  12   4   3        1.58       -5.61      4.74 o 
  13   4   3        0.08       -3.71      4.99 o 
  14   4   3        3.84        4.44      5.74 o 
 -14   5   3        5.45        5.95      4.29 o 
 -13   5   3        5.59        7.66      4.72 o 
 -12   5   3        0.62       -1.35      3.74 o 
 -11   5   3       43.14       24.96      4.17 o 
 -10   5   3        1.31       -0.18      2.78 o 
  -9   5   3       83.20       73.32      6.61 o 
  -8   5   3        5.75        3.95      2.43 o 
  -7   5   3      104.53       99.22      3.98 o 
  -6   5   3       43.60       41.00      2.66 o 
  -5   5   3        0.27        3.10      2.38 o 
  -4   5   3       26.05       29.31      4.25 o 
  -3   5   3       31.26       40.68      4.21 o 
  -2   5   3      108.84      118.60      5.08 o 
  -1   5   3      321.72      281.19      8.47 o 
   0   5   3      119.99      118.26      5.67 o 
   1   5   3       87.09      100.15      5.56 o 
   2   5   3       80.78      109.07      5.53 o 
   3   5   3      465.59      478.46     10.38 o 
   4   5   3        6.47       11.83      3.21 o 
   5   5   3      102.45      118.15      5.95 o 
   6   5   3        0.35       -2.51      2.47 o 
   7   5   3       12.56       10.20      3.56 o 
   8   5   3       73.48       71.57      5.91 o 
   9   5   3       82.07       85.44      6.49 o 
  10   5   3        2.92        6.73      4.39 o 
  11   5   3        6.68       15.64      6.49 o 
  12   5   3        1.69        0.86      5.18 o 
  13   5   3        1.57       -4.85      5.56 o 
 -14   6   3        3.56       -2.71      5.40 o 
 -13   6   3        0.46       -2.60      5.03 o 
 -12   6   3        3.59        0.37      5.52 o 
 -11   6   3        7.31       10.35      4.71 o 
 -10   6   3       42.29       31.67      5.89 o 
  -9   6   3        2.54       -0.38      3.90 o 
  -8   6   3       35.45       30.38      5.00 o 
  -7   6   3       55.26       70.90      6.13 o 
  -6   6   3       24.26       12.76      3.10 o 
  -5   6   3       75.70       77.48      6.06 o 
  -4   6   3      345.82      360.94     11.73 o 
  -3   6   3        0.23       10.71      3.26 o 
  -2   6   3      446.03      401.46      9.53 o 
  -1   6   3       61.41       74.03      5.20 o 
   0   6   3      303.84      324.42      9.00 o 
   1   6   3        6.78        4.29      3.00 o 
   2   6   3      295.79      304.11      8.74 o 
   3   6   3      435.73      438.81     10.65 o 
   4   6   3      138.16      142.54      7.75 o 
   5   6   3      506.56      493.30     15.51 o 
   6   6   3        0.20       -1.69      3.65 o 
   7   6   3       20.12       16.20      4.76 o 
   8   6   3       60.68       73.90      6.46 o 
   9   6   3       12.96       16.20      4.85 o 
  10   6   3       17.88        8.42      5.77 o 
  11   6   3        0.11       -0.42      5.42 o 
  12   6   3        0.25       -0.75      5.40 o 
 -13   7   3        3.43        5.88      5.98 o 
 -12   7   3        0.62       -7.01      4.67 o 
 -11   7   3        6.08       11.08      4.95 o 
 -10   7   3        0.91        1.59      4.29 o 
  -9   7   3      130.54      143.97     10.13 o 
  -8   7   3        4.18        2.02      4.17 o 
  -7   7   3       44.92       28.09      4.84 o 
  -6   7   3        3.46        7.80      3.58 o 
  -5   7   3       11.39       17.87      4.22 o 
  -4   7   3       10.16        9.06      4.09 o 
  -3   7   3        5.39        6.46      3.84 o 
  -2   7   3        1.90        4.63      3.24 o 
  -1   7   3       64.69       56.15      5.61 o 
   0   7   3        0.03       -3.85      2.86 o 
   1   7   3       64.38       64.59      5.42 o 
   2   7   3        9.48        4.42      3.30 o 
   3   7   3       55.68       51.30      5.19 o 
   4   7   3      351.09      357.22     10.47 o 
   5   7   3       45.20       57.15      5.74 o 
   6   7   3       17.01        8.10      5.27 o 
   7   7   3      260.01      254.34     11.48 o 
   8   7   3       11.47        8.80      5.26 o 
   9   7   3       26.93       20.24      6.91 o 
  10   7   3       14.01       10.83      5.42 o 
  11   7   3        3.49       -6.63      5.92 o 
 -12   8   3        4.32       13.64      6.79 o 
 -11   8   3        5.47       -3.74      5.46 o 
 -10   8   3        6.24        6.19      6.14 o 
  -9   8   3       87.03       98.65      8.58 o 
  -8   8   3       26.29       29.22      5.90 o 
  -7   8   3       11.52        6.51      5.38 o 
  -6   8   3        3.01       21.90      5.58 o 
  -5   8   3      135.09      138.45      9.26 o 
  -4   8   3      321.19      296.59     11.83 o 
  -3   8   3        7.76        1.09      4.12 o 
  -2   8   3       15.89       24.70      4.59 o 
  -1   8   3       41.37       43.12      5.83 o 
   0   8   3       14.21        9.05      3.95 o 
   1   8   3       75.34       93.09      6.90 o 
   2   8   3        1.90       -3.91      3.60 o 
   3   8   3      138.42      150.78      7.64 o 
   4   8   3       73.22       59.25      6.24 o 
   5   8   3       39.08       40.00      7.04 o 
   6   8   3       21.35       12.57      5.79 o 
   7   8   3       34.44       31.47      6.54 o 
   8   8   3        1.22        4.55      6.04 o 
   9   8   3        4.21        8.14      7.78 o 
  10   8   3        7.82        0.66      7.11 o 
 -10   9   3       20.31       16.55      6.76 o 
  -9   9   3        0.03        2.01      5.94 o 
  -8   9   3        2.99        8.38      8.24 o 
  -7   9   3       13.86        5.11      6.45 o 
  -6   9   3        3.11        1.52      4.56 o 
  -5   9   3        5.15       13.84      5.96 o 
  -4   9   3        1.40        5.97      5.04 o 
  -3   9   3      106.83      103.04      7.77 o 
  -2   9   3       12.82       12.59      4.66 o 
  -1   9   3      571.81      570.01     15.46 o 
   0   9   3        4.19        0.99      4.30 o 
   1   9   3       73.06       72.79      7.82 o 
   2   9   3      150.91      154.49      8.98 o 
   3   9   3       33.34       41.42      5.69 o 
   4   9   3        8.47        8.32      5.25 o 
   5   9   3        0.04        4.98      5.10 o 
   6   9   3       32.16       31.79      8.10 o 
   7   9   3        0.17       -7.19      6.43 o 
   8   9   3        1.23       -3.73      5.74 o 
   9   9   3        0.32        1.43      7.61 o 
  -8  10   3       16.48       18.43      8.71 o 
  -7  10   3        2.12       -3.15      6.88 o 
  -6  10   3        5.35        3.12      5.88 o 
  -5  10   3        0.02        1.28      6.39 o 
  -4  10   3       32.74       21.88      7.07 o 
  -3  10   3        6.85        6.62      5.39 o 
  -2  10   3        2.45       -1.82      4.35 o 
  -1  10   3       10.76       14.95      5.92 o 
   0  10   3       14.83       18.15      6.36 o 
   1  10   3        1.61        6.38      5.04 o 
   2  10   3       29.58       42.95     15.84 o 
   3  10   3        3.38        4.94      7.30 o 
   4  10   3       24.70       15.14      7.33 o 
   5  10   3        0.27        3.51      6.73 o 
   6  10   3       12.45        8.56      7.22 o 
   7  10   3        1.92       -0.14      6.58 o 
  -5  11   3        7.14        7.05      6.17 o 
  -4  11   3        2.77       -2.69      5.71 o 
  -3  11   3        0.84       -1.80      5.93 o 
  -2  11   3        0.21       -7.45      5.63 o 
  -1  11   3        1.97       -5.07      5.53 o 
   0  11   3        0.01        0.16      6.28 o 
   1  11   3        1.50       -6.29      6.07 o 
   2  11   3       13.33       -2.02      6.66 o 
   3  11   3       17.38       11.29      7.18 o 
   4  11   3        3.20        5.65      7.44 o 
 -16   0   4        1.60        3.44      7.40 o 
 -15   0   4        3.37        4.06     18.83 o 
 -14   0   4       77.59      110.55     15.77 o 
 -13   0   4      439.05      474.63     34.78 o 
 -12   0   4      196.64      197.29     14.74 o 
 -11   0   4      575.93      540.33     20.90 o 
 -10   0   4       88.60       87.91     12.46 o 
  -9   0   4      200.29      207.91     13.92 o 
  -8   0   4     1651.44     1659.46     43.48 o 
  -7   0   4      327.83      291.46     36.58 o 
  -6   0   4     1193.41     1155.30     19.06 o 
  -5   0   4      471.09      375.94      8.94 o 
  -4   0   4        0.70       40.22      4.12 o 
  -3   0   4        7.52       36.21      3.89 o 
  -2   0   4      104.27      150.61     20.45 o 
  -1   0   4      618.40      830.02     23.89 o 
   0   0   4     1218.25     1483.07     25.02 o 
   1   0   4     2322.43     2306.19     31.93 o 
   2   0   4       70.19       88.70      4.18 o 
   3   0   4     1466.65     1347.41     19.89 o 
   4   0   4      675.73      600.71     12.05 o 
   5   0   4     4870.71     4214.38     76.45 o 
   6   0   4     1016.50      964.45     18.22 o 
   7   0   4       65.24       67.01      6.29 o 
   8   0   4      865.79      860.14     18.05 o 
   9   0   4       14.19       11.47      5.94 o 
  10   0   4       18.45       11.21      6.58 o 
  11   0   4      569.66      575.01     28.77 o 
  12   0   4       89.23       78.69      9.30 o 
  13   0   4       28.14       37.77      7.64 o 
  14   0   4        3.66       -3.51      5.28 o 
 -16   1   4        8.79        3.92      5.47 o 
 -15   1   4        1.76        6.85      6.45 o 
 -14   1   4       45.24       34.76      6.37 o 
 -13   1   4       33.33       39.82      6.33 o 
 -12   1   4      236.34      235.44      7.82 o 
 -11   1   4       66.90       65.90      5.83 o 
 -10   1   4       31.41       28.70      4.09 o 
  -9   1   4        1.67        1.38      1.88 o 
  -8   1   4      106.77       95.41      3.85 o 
  -7   1   4     1378.92     1418.54     24.90 o 
  -6   1   4      337.68      336.64      5.56 o 
  -5   1   4      383.43      317.49      5.10 o 
  -4   1   4     3492.60     3162.43     26.24 o 
  -3   1   4     1061.44     1097.78     13.38 o 
  -2   1   4     1252.71     1300.79     13.42 o 
  -1   1   4     2098.10     2228.60     21.64 o 
   0   1   4    22891.92    21337.26    176.62 o 
   1   1   4     5735.55     5354.65     43.50 o 
   2   1   4     2459.28     2537.72     22.97 o 
   3   1   4     6818.89     6899.30     51.55 o 
   4   1   4      682.09      491.28      8.06 o 
   5   1   4       42.07       38.50      3.13 o 
   6   1   4       23.14       27.97      3.18 o 
   7   1   4       10.32       14.03      2.75 o 
   8   1   4      174.16      170.95      5.29 o 
   9   1   4        0.37       -0.14      2.67 o 
  10   1   4      100.40      109.21      6.74 o 
  11   1   4        1.00        5.47      3.57 o 
  12   1   4       23.88       24.24      4.69 o 
  13   1   4       27.54       33.67      6.76 o 
  14   1   4        1.86       -0.59      4.71 o 
 -16   2   4        2.16        8.65      5.75 o 
 -15   2   4       16.19       13.83      6.11 o 
 -14   2   4        1.30        1.56      3.58 o 
 -13   2   4        1.41        0.53      3.26 o 
 -12   2   4       25.40       23.85      7.05 o 
 -11   2   4      204.76      213.96      8.04 o 
 -10   2   4        7.94        8.65      2.75 o 
  -9   2   4      190.43      183.48      6.02 o 
  -8   2   4      173.96      176.91      8.32 o 
  -7   2   4      959.19      991.99     12.88 o 
  -6   2   4       10.02       19.39      2.15 o 
  -5   2   4        3.96        4.12      1.30 o 
  -4   2   4       29.54       76.18      2.56 o 
  -3   2   4      462.02      530.07      6.98 o 
  -2   2   4      340.33      566.40     12.91 o 
  -1   2   4     2747.83     2720.50     23.75 o 
   0   2   4     2233.81     1972.70     18.45 o 
   1   2   4     1955.09     1844.14     17.74 o 
   2   2   4        1.75        2.77      1.45 o 
   3   2   4     1580.79     1591.35     16.58 o 
   4   2   4      481.59      506.11      7.09 o 
   5   2   4       50.95       46.69      3.87 o 
   6   2   4      336.19      336.43      7.42 o 
   7   2   4       31.13       33.84      2.98 o 
   8   2   4      329.16      338.32      7.22 o 
   9   2   4       27.18       23.87      3.24 o 
  10   2   4       37.24       43.66      4.26 o 
  11   2   4        2.96        8.81      4.79 o 
  12   2   4      125.18      154.08     10.71 o 
  13   2   4      140.41      151.55     11.27 o 
  14   2   4        0.22        5.28      5.31 o 
 -15   3   4        1.24        5.21      3.91 o 
 -14   3   4       10.20        7.96      3.61 o 
 -13   3   4       73.05       83.59      9.25 o 
 -12   3   4        0.20       -4.10      2.96 o 
 -11   3   4       16.04        9.34      3.82 o 
 -10   3   4      206.18      220.60      6.45 o 
  -9   3   4      499.59      487.99      8.97 o 
  -8   3   4        6.24       13.03      2.88 o 
  -7   3   4     3520.39     3741.39     34.47 o 
  -6   3   4     1966.45     1913.06     20.99 o 
  -5   3   4       52.55       54.15      2.94 o 
  -4   3   4       90.40       90.27      3.35 o 
  -3   3   4      118.35      104.98      3.90 o 
  -2   3   4      119.65      119.74      3.58 o 
  -1   3   4     1320.09     1245.49     14.39 o 
   0   3   4       56.45       95.89      3.81 o 
   1   3   4      549.72      549.30      7.66 o 
   2   3   4        1.76       -1.14      1.71 o 
   3   3   4      131.04      169.86      4.45 o 
   4   3   4        1.96        6.35      3.19 o 
   5   3   4        5.16        2.89      1.85 o 
   6   3   4       31.55       30.39      3.29 o 
   7   3   4       70.71       82.41      4.36 o 
   8   3   4       75.16       78.04      4.16 o 
   9   3   4      155.13      157.62      6.25 o 
  10   3   4      172.68      177.53      9.19 o 
  11   3   4        4.16        9.52      5.74 o 
  12   3   4        4.11        3.66      5.17 o 
  13   3   4        9.46        2.03      5.24 o 
  14   3   4        0.04        0.75      4.95 o 
 -15   4   4        5.95        7.25      4.68 o 
 -14   4   4       28.66       28.54      5.08 o 
 -13   4   4        0.89        0.57      3.65 o 
 -12   4   4       74.25       80.34      5.75 o 
 -11   4   4       24.37       24.41      3.99 o 
 -10   4   4      106.31      107.76      5.24 o 
  -9   4   4       97.02      104.46      4.94 o 
  -8   4   4      272.74      254.54      6.59 o 
  -7   4   4      270.51      250.10      5.16 o 
  -6   4   4       27.05       42.76      2.90 o 
  -5   4   4        1.35        0.26      2.52 o 
  -4   4   4      625.36      559.92      7.54 o 
  -3   4   4      230.08      251.42      5.17 o 
  -2   4   4       41.40       41.87      2.33 o 
  -1   4   4     1489.66     1454.71     15.17 o 
   0   4   4      737.16      720.06     18.23 o 
   1   4   4       84.92       71.72      3.72 o 
   2   4   4     1019.92     1019.88     13.43 o 
   3   4   4      563.64      627.97     11.75 o 
   4   4   4      256.16      237.78      7.40 o 
   5   4   4      157.55      136.60      5.36 o 
   6   4   4       10.15        6.75      2.74 o 
   7   4   4      120.80      126.11      6.35 o 
   8   4   4       14.87       12.32      3.80 o 
   9   4   4        6.26        0.48      3.73 o 
  10   4   4       60.09       64.78      6.81 o 
  11   4   4        6.37        8.84      5.77 o 
  12   4   4        1.10        0.82      5.45 o 
  13   4   4        0.61        6.66      5.49 o 
 -14   5   4        0.97        0.97      4.11 o 
 -13   5   4        1.14        1.69      3.91 o 
 -12   5   4        2.97        2.32      3.64 o 
 -11   5   4      356.97      334.61      9.24 o 
 -10   5   4      239.45      238.95      7.72 o 
  -9   5   4       26.68       29.58      3.55 o 
  -8   5   4      150.68      141.85      5.36 o 
  -7   5   4        2.28       -0.17      2.13 o 
  -6   5   4      188.63      178.86      4.91 o 
  -5   5   4      164.07      160.05      5.86 o 
  -4   5   4       18.57       21.01      2.82 o 
  -3   5   4       24.66       20.50      2.83 o 
  -2   5   4        1.18        7.83      2.40 o 
  -1   5   4       13.39       13.75      2.87 o 
   0   5   4     1960.94     1977.22     21.70 o 
   1   5   4       32.55       44.41      3.70 o 
   2   5   4     1093.75     1125.15     14.91 o 
   3   5   4     1404.23     1390.02     18.45 o 
   4   5   4      247.24      217.42      7.55 o 
   5   5   4      252.79      270.08      8.48 o 
   6   5   4        0.24       -4.18      3.10 o 
   7   5   4       24.56       28.68      4.46 o 
   8   5   4        0.03        6.23      3.71 o 
   9   5   4      287.65      293.08     10.29 o 
  10   5   4       48.63       51.36      6.82 o 
  11   5   4        5.51       -0.83      5.51 o 
  12   5   4        2.52        7.87      6.10 o 
  13   5   4       26.29       29.65      7.38 o 
 -14   6   4        5.14        3.40      5.54 o 
 -13   6   4        0.01       -3.58      5.05 o 
 -12   6   4        8.28        5.19      5.15 o 
 -11   6   4        0.01       -4.41      3.93 o 
 -10   6   4      347.98      410.31     13.20 o 
  -9   6   4      136.21      118.50      8.07 o 
  -8   6   4      281.25      292.88     10.09 o 
  -7   6   4      203.04      170.69      7.27 o 
  -6   6   4       73.31       66.26      4.90 o 
  -5   6   4      137.49      123.34      7.81 o 
  -4   6   4      433.75      433.83      9.35 o 
  -3   6   4       70.04       73.67      4.68 o 
  -2   6   4       54.83       50.76      4.13 o 
  -1   6   4        6.99        9.43      2.81 o 
   0   6   4      193.16      182.54      7.30 o 
   1   6   4       17.72       19.87      3.57 o 
   2   6   4       75.74       71.14      5.39 o 
   3   6   4       52.64       71.12      5.46 o 
   4   6   4       10.64        4.21      3.32 o 
   5   6   4        0.24        3.47      3.31 o 
   6   6   4      213.29      197.98      9.73 o 
   7   6   4        6.84        9.12      4.64 o 
   8   6   4      110.84      107.75      8.62 o 
   9   6   4       16.51        1.94      4.39 o 
  10   6   4        4.22        0.83      7.47 o 
  11   6   4        0.34       -1.08      5.64 o 
  12   6   4        1.70        1.06      6.78 o 
 -13   7   4       15.61        2.17      5.81 o 
 -12   7   4        3.82        4.43      5.83 o 
 -11   7   4        0.01        2.81      4.83 o 
 -10   7   4       30.98       23.22      5.48 o 
  -9   7   4       23.72       33.29     12.03 o 
  -8   7   4      184.42      187.43     12.31 o 
  -7   7   4      163.31      173.86      9.25 o 
  -6   7   4       75.86       67.92      6.59 o 
  -5   7   4      147.01      118.70      9.84 o 
  -4   7   4      154.59      152.04      7.51 o 
  -3   7   4      962.85      987.37     17.65 o 
  -2   7   4      159.69      174.48      7.96 o 
  -1   7   4      563.04      532.76     12.56 o 
   0   7   4      104.36      103.64      9.40 o 
   1   7   4       18.36       10.97      4.54 o 
   2   7   4      277.02      266.63      9.35 o 
   3   7   4       64.63       78.23      6.16 o 
   4   7   4       53.79       56.16      5.69 o 
   5   7   4        0.31        1.24      4.17 o 
   6   7   4       39.62       29.51      6.07 o 
   7   7   4        3.05       -1.06      4.39 o 
   8   7   4        0.00        0.08      4.81 o 
   9   7   4       46.93       31.23      6.37 o 
  10   7   4        1.08       -0.10      6.93 o 
  11   7   4        0.70       -8.18      7.34 o 
 -12   8   4        8.73        3.29      5.90 o 
 -11   8   4        0.13       -3.05      5.41 o 
 -10   8   4        0.04       -2.13      5.48 o 
  -9   8   4        3.39        2.09      5.05 o 
  -8   8   4       29.25       16.34      5.38 o 
  -7   8   4       54.11       53.16      6.90 o 
  -6   8   4      353.42      362.42     12.92 o 
  -5   8   4      150.95      164.89      8.68 o 
  -4   8   4       28.19       43.71      6.03 o 
  -3   8   4      162.95      185.73      8.87 o 
  -2   8   4      228.65      267.34     10.09 o 
  -1   8   4       21.86       23.34      4.85 o 
   0   8   4      229.74      220.97     12.10 o 
   1   8   4       10.63        1.68      3.71 o 
   2   8   4      214.96      198.33      9.14 o 
   3   8   4      144.32      117.79     10.40 o 
   4   8   4        2.99        1.48      4.14 o 
   5   8   4        5.26        0.88      4.62 o 
   6   8   4       20.78       19.41      5.59 o 
   7   8   4        0.21        2.79      5.14 o 
   8   8   4        0.20       -1.24      6.67 o 
   9   8   4        0.41       -3.65      7.26 o 
  10   8   4       13.20        5.81      8.96 o 
 -10   9   4        0.01       -0.49      5.49 o 
  -9   9   4        1.10       -0.08      5.87 o 
  -8   9   4        0.01        1.47     10.00 o 
  -7   9   4        2.64        5.39      6.49 o 
  -6   9   4        0.36       -0.80      4.03 o 
  -5   9   4       43.12       32.30      6.33 o 
  -4   9   4       94.90      108.03     11.57 o 
  -3   9   4      102.09      108.35     11.19 o 
  -2   9   4       90.68      110.93      8.07 o 
  -1   9   4       32.47       14.45      4.88 o 
   0   9   4       25.01       20.02      4.92 o 
   1   9   4        7.56        7.38      4.47 o 
   2   9   4       83.15      104.61      8.91 o 
   3   9   4       37.71       38.80      5.92 o 
   4   9   4        1.59        1.84      4.91 o 
   5   9   4       30.28       51.23      8.85 o 
   6   9   4        9.85        4.10      6.49 o 
   7   9   4        4.97        2.63      6.49 o 
   8   9   4       11.05       14.50      7.29 o 
  -8  10   4        1.89       -1.00      5.91 o 
  -7  10   4        1.41        3.87      7.40 o 
  -6  10   4        4.85        5.76      5.56 o 
  -5  10   4        5.43        5.21      8.86 o 
  -4  10   4        1.92       -5.36      5.30 o 
  -3  10   4        0.07        5.52      5.03 o 
  -2  10   4       11.89       10.80      5.62 o 
  -1  10   4        3.17        0.65      4.51 o 
   0  10   4        4.00       10.19      4.83 o 
   1  10   4        3.55        3.29      5.31 o 
   2  10   4       21.37       26.18      6.24 o 
   3  10   4        1.03       -5.52      6.02 o 
   4  10   4       15.96       10.79      7.54 o 
   5  10   4       55.37       65.78      9.80 o 
   6  10   4        0.13       10.78      6.91 o 
  -5  11   4        0.34       -5.22      5.81 o 
  -4  11   4        1.88        3.90      7.33 o 
  -3  11   4        1.27        0.26      6.26 o 
  -2  11   4        2.08       -0.57      8.49 o 
  -1  11   4        8.36        3.20      6.25 o 
   0  11   4        5.72       12.62      6.90 o 
   1  11   4        1.49       -1.47      6.41 o 
   2  11   4       11.43        6.85      6.89 o 
   3  11   4       24.26       23.73      8.24 o 
 -16   1   5        1.44       15.92     12.68 o 
 -15   1   5        1.07        5.42      7.13 o 
 -14   1   5        7.35        7.48      5.07 o 
 -13   1   5        7.89        3.82      4.22 o 
 -12   1   5       28.52       25.60      5.57 o 
 -11   1   5       49.79       42.36      5.74 o 
 -10   1   5       23.31       16.59      2.74 o 
  -9   1   5        1.19        3.24      1.75 o 
  -8   1   5      252.80      259.33      5.30 o 
  -7   1   5      249.84      248.88      6.33 o 
  -6   1   5     2447.30     2537.63     25.16 o 
  -5   1   5       59.31       69.04      3.06 o 
  -4   1   5      337.04      328.13      5.80 o 
  -3   1   5      507.17      495.27      7.23 o 
  -2   1   5      301.40      271.28      5.54 o 
  -1   1   5      611.12      543.01      7.41 o 
   0   1   5      407.50      489.84      8.61 o 
   1   1   5      192.17      178.59      4.08 o 
   2   1   5     3278.40     3377.20     27.35 o 
   3   1   5      825.49      891.07     10.21 o 
   4   1   5      291.84      279.58      5.68 o 
   5   1   5      456.10      486.89      8.03 o 
   6   1   5      434.09      425.54      8.26 o 
   7   1   5       17.46       14.58      2.89 o 
   8   1   5        1.22        1.42      2.66 o 
   9   1   5        1.92        1.99      3.01 o 
  10   1   5        7.83       -1.80      3.27 o 
  11   1   5        0.65        2.64      3.41 o 
  12   1   5       21.71       20.25      7.60 o 
  13   1   5        0.21        0.42      5.08 o 
  14   1   5        3.79        4.77      5.71 o 
 -16   2   5        1.34       -3.92     21.13 o 
 -15   2   5        0.88       -5.29      6.70 o 
 -14   2   5        6.74        7.34      5.41 o 
 -13   2   5        4.86        1.98      3.18 o 
 -12   2   5        5.60       11.87      3.55 o 
 -11   2   5       26.35       35.83      4.24 o 
 -10   2   5        1.15        5.75      2.43 o 
  -9   2   5      441.17      447.76     17.57 o 
  -8   2   5       37.02       36.31      3.62 o 
  -7   2   5      505.69      496.77     10.45 o 
  -6   2   5       45.13       69.95      4.43 o 
  -5   2   5       55.88       60.47      2.80 o 
  -4   2   5      102.21      124.99      3.85 o 
  -3   2   5      577.92      519.99      6.47 o 
  -2   2   5     1663.68     1541.22     15.56 o 
  -1   2   5      382.64      406.11      5.82 o 
   0   2   5        0.02        1.27      1.24 o 
   1   2   5     2154.77     1967.44     19.25 o 
   2   2   5        9.46       16.13      2.04 o 
   3   2   5      379.98      331.75      5.78 o 
   4   2   5     2615.23     2616.56     23.43 o 
   5   2   5      122.84      127.24      4.42 o 
   6   2   5       73.47       79.00      3.86 o 
   7   2   5       12.06       12.59      2.65 o 
   8   2   5        0.13        5.15      2.52 o 
   9   2   5      419.66      447.48      8.86 o 
  10   2   5       18.83       19.73      3.83 o 
  11   2   5       83.02       84.15      8.87 o 
  12   2   5       56.84       41.73      7.34 o 
  13   2   5        4.21       -0.43      5.46 o 
  14   2   5       45.93       38.18      7.87 o 
 -15   3   5        3.76        6.15      4.18 o 
 -14   3   5       10.41       12.20      3.72 o 
 -13   3   5       11.96        1.09      3.32 o 
 -12   3   5       84.78       91.67      5.72 o 
 -11   3   5      177.47      152.58      6.47 o 
 -10   3   5       47.99       59.72      4.03 o 
  -9   3   5       10.26        9.67      2.70 o 
  -8   3   5       19.35       17.54      2.43 o 
  -7   3   5      123.88      113.66      4.43 o 
  -6   3   5        6.39        6.22      1.67 o 
  -5   3   5       42.82       65.58      3.27 o 
  -4   3   5      613.36      518.71      7.24 o 
  -3   3   5       30.18       22.02      2.06 o 
  -2   3   5      398.89      505.76      7.08 o 
  -1   3   5     2156.37     2193.92     19.64 o 
   0   3   5      384.16      416.47      7.63 o 
   1   3   5        0.62        6.06      1.96 o 
   2   3   5      228.63      206.39      5.65 o 
   3   3   5      627.98      590.94     10.19 o 
   4   3   5     1110.42     1092.61     13.34 o 
   5   3   5       41.62       50.26      3.20 o 
   6   3   5      143.25      141.03      5.58 o 
   7   3   5        9.19       10.28      2.73 o 
   8   3   5       68.02       71.88      4.02 o 
   9   3   5       46.02       49.21      4.16 o 
  10   3   5       41.09       57.06      5.23 o 
  11   3   5        0.23       -3.13      3.54 o 
  12   3   5       17.48       20.95     12.11 o 
  13   3   5        2.17       -1.25      5.55 o 
 -15   4   5        0.40        3.74      5.04 o 
 -14   4   5        4.82       -0.86      3.79 o 
 -13   4   5        5.91       -0.06      3.41 o 
 -12   4   5      228.30      236.69     10.62 o 
 -11   4   5       66.45       58.07      4.64 o 
 -10   4   5      257.38      259.68     12.71 o 
  -9   4   5      208.72      207.56      6.44 o 
  -8   4   5      226.04      222.58      5.72 o 
  -7   4   5      574.56      573.23      8.56 o 
  -6   4   5       54.90       59.54      3.23 o 
  -5   4   5      168.38      184.19      4.59 o 
  -4   4   5      602.70      587.42      8.46 o 
  -3   4   5       33.26       40.00      3.36 o 
  -2   4   5        8.25       14.11      2.34 o 
  -1   4   5        7.62        4.10      2.12 o 
   0   4   5      452.82      539.07      7.83 o 
   1   4   5        7.94        8.42      2.11 o 
   2   4   5      592.79      561.77     11.27 o 
   3   4   5      224.08      270.61      7.90 o 
   4   4   5      832.81      776.21     13.69 o 
   5   4   5       85.68       81.43      4.54 o 
   6   4   5      159.42      169.84      6.18 o 
   7   4   5        0.66        2.26      3.35 o 
   8   4   5       48.78       38.68      6.76 o 
   9   4   5       48.32       63.56      6.07 o 
  10   4   5      183.61      182.59     10.01 o 
  11   4   5        2.17        2.89      5.64 o 
  12   4   5       27.73       21.78      6.91 o 
  13   4   5        3.67        1.61      6.11 o 
 -14   5   5        0.23       -2.96      4.14 o 
 -13   5   5       26.57       29.90      4.94 o 
 -12   5   5        5.19        0.70      3.54 o 
 -11   5   5        0.03       -0.12      3.05 o 
 -10   5   5      215.07      228.09      7.31 o 
  -9   5   5      245.03      236.40      7.04 o 
  -8   5   5      120.14      103.25      4.91 o 
  -7   5   5      124.53      135.11      4.79 o 
  -6   5   5      287.81      294.68      5.89 o 
  -5   5   5      156.70      131.68      4.18 o 
  -4   5   5      163.60      153.93      4.39 o 
  -3   5   5      145.38      159.45      4.40 o 
  -2   5   5       28.07       26.31      3.00 o 
  -1   5   5     1760.30     1884.18     19.57 o 
   0   5   5      289.70      279.37      7.15 o 
   1   5   5      149.91      139.25      5.46 o 
   2   5   5       12.30       27.80      4.26 o 
   3   5   5       15.91       13.21      3.52 o 
   4   5   5       23.45       26.22      4.04 o 
   5   5   5        3.32        5.07      3.18 o 
   6   5   5        3.00        0.73      3.69 o 
   7   5   5      350.48      392.57     10.75 o 
   8   5   5      147.99      148.09      7.99 o 
   9   5   5       35.63       58.72      6.20 o 
  10   5   5       42.94       56.57      7.21 o 
  11   5   5        6.88       17.09      6.83 o 
  12   5   5       15.95       16.17      7.01 o 
 -14   6   5        0.73        4.68      4.92 o 
 -13   6   5        9.58       15.05      4.66 o 
 -12   6   5        0.60       -0.52      3.82 o 
 -11   6   5       10.50       12.27      3.72 o 
 -10   6   5       92.52       82.65      5.43 o 
  -9   6   5      134.27      138.71      6.10 o 
  -8   6   5       65.50       70.59      4.74 o 
  -7   6   5       39.84       27.16      4.34 o 
  -6   6   5       24.76       29.99      3.43 o 
  -5   6   5      148.58      172.41      7.02 o 
  -4   6   5       32.15       37.44      3.53 o 
  -3   6   5        2.51        1.04      2.44 o 
  -2   6   5      155.85      165.69      7.52 o 
  -1   6   5       33.33       44.20      4.35 o 
   0   6   5      383.66      406.87      9.07 o 
   1   6   5       22.57       23.23      3.51 o 
   2   6   5       60.74       68.02      4.79 o 
   3   6   5        3.55        2.96      3.25 o 
   4   6   5       36.99       45.14      4.95 o 
   5   6   5        1.56        0.29      3.62 o 
   6   6   5       39.88       36.69      5.72 o 
   7   6   5        4.36       -3.04      4.49 o 
   8   6   5       85.78       61.15     11.80 o 
   9   6   5       34.20       31.14      5.84 o 
  10   6   5       11.46        5.82      5.66 o 
  11   6   5        5.85        9.97      7.08 o 
 -13   7   5        4.55        7.90      6.97 o 
 -12   7   5        0.18       -3.33      4.58 o 
 -11   7   5       12.69       -0.25      4.72 o 
 -10   7   5       63.36       59.02      6.89 o 
  -9   7   5       60.82       74.69      7.43 o 
  -8   7   5      203.68      161.16      8.22 o 
  -7   7   5       57.20       62.38      5.90 o 
  -6   7   5       42.83       48.28      5.71 o 
  -5   7   5      321.90      349.58      8.89 o 
  -4   7   5        1.77        5.50      3.31 o 
  -3   7   5       33.55       19.46      3.65 o 
  -2   7   5        7.84       13.83      3.45 o 
  -1   7   5       66.24       73.02      6.84 o 
   0   7   5       12.77       12.55      3.85 o 
   1   7   5      156.80      158.03     10.83 o 
   2   7   5       65.38       66.92      8.19 o 
   3   7   5        3.43        2.10      3.47 o 
   4   7   5       38.99       46.50      6.09 o 
   5   7   5       64.80       56.94      6.80 o 
   6   7   5       23.02       22.37      7.67 o 
   7   7   5       65.74       66.90      7.55 o 
   8   7   5        5.30       -2.98      4.88 o 
   9   7   5        2.07       -1.73      7.42 o 
  10   7   5        0.36       -0.43      7.62 o 
  11   7   5       25.47       30.52     18.60 o 
 -11   8   5        0.08       -1.95      5.35 o 
 -10   8   5        1.18        1.79      5.58 o 
  -9   8   5       22.01       20.52      6.46 o 
  -8   8   5        0.41        0.54      4.07 o 
  -7   8   5        9.93        9.38      4.51 o 
  -6   8   5       18.65       28.04      5.30 o 
  -5   8   5       38.18       40.72      5.24 o 
  -4   8   5      191.78      185.82      8.97 o 
  -3   8   5       70.10       60.42      7.04 o 
  -2   8   5        6.27        2.90      3.70 o 
  -1   8   5        8.03        5.01      3.66 o 
   0   8   5      118.75       97.62      8.33 o 
   1   8   5       66.44       52.65      5.91 o 
   2   8   5       39.57       32.84      5.88 o 
   3   8   5      107.51       95.38      7.72 o 
   4   8   5      106.87      115.08      8.09 o 
   5   8   5       18.07       23.41      6.01 o 
   6   8   5        1.98       -0.30      4.79 o 
   7   8   5        0.00       -4.81      5.67 o 
   8   8   5        1.98       -0.03      6.22 o 
   9   8   5        0.07       11.32      7.38 o 
 -10   9   5        0.71        4.68      5.31 o 
  -9   9   5        0.01       -5.44      4.76 o 
  -8   9   5        3.84       11.60      5.39 o 
  -7   9   5        1.57        2.58      4.90 o 
  -6   9   5        2.19        4.12      6.01 o 
  -5   9   5        9.25       -2.53      4.68 o 
  -4   9   5        1.01        1.82      4.53 o 
  -3   9   5       13.60       18.32      4.93 o 
  -2   9   5      204.27      220.95     11.28 o 
  -1   9   5        0.10        2.55      5.37 o 
   0   9   5       13.05       11.76      4.51 o 
   1   9   5        4.36        4.63      5.11 o 
   2   9   5        6.39       10.70      5.02 o 
   3   9   5       48.91       45.70      7.10 o 
   4   9   5        1.09       -7.81      5.70 o 
   5   9   5       17.34       17.30      7.08 o 
   6   9   5        4.75       10.52      6.79 o 
   7   9   5        0.17       -0.95      6.06 o 
   8   9   5        0.68        5.02      6.95 o 
  -8  10   5       11.13        4.85      7.99 o 
  -7  10   5        5.45       -0.93      7.69 o 
  -6  10   5        2.62        2.25      7.53 o 
  -5  10   5        0.15        1.77      6.41 o 
  -4  10   5       26.93       26.42      8.80 o 
  -3  10   5        5.04        2.63      4.93 o 
  -2  10   5        0.27        2.54      4.74 o 
  -1  10   5        7.48        8.00      4.88 o 
   0  10   5       74.18       76.40      8.60 o 
   1  10   5        0.83        4.24      7.67 o 
   2  10   5       21.26       14.47      6.44 o 
   3  10   5       30.62       31.70      8.25 o 
   4  10   5        1.01        9.32      6.96 o 
   5  10   5        4.34        7.11      7.41 o 
   6  10   5        2.40        4.27      7.51 o 
  -4  11   5        3.94        5.11     11.68 o 
  -3  11   5        0.50       -6.22      5.79 o 
  -2  11   5        1.66       -3.37      8.80 o 
  -1  11   5        0.16        7.29      6.51 o 
   0  11   5        1.98       10.03      7.50 o 
   1  11   5        2.13       -1.56      7.42 o 
   2  11   5        2.00        0.53      6.95 o 
 -16   0   6       29.19        7.04     19.13 o 
 -15   0   6        3.01       14.74     18.10 o 
 -14   0   6      132.70      113.78     25.03 o 
 -13   0   6        4.26       -6.28     13.49 o 
 -12   0   6      282.45      215.36     26.44 o 
 -11   0   6      507.41      494.38     19.51 o 
 -10   0   6      191.43      182.21     11.63 o 
  -9   0   6      302.51      327.79     19.52 o 
  -8   0   6      148.53      169.33      7.15 o 
  -7   0   6        2.36        6.62      2.65 o 
  -6   0   6      222.34      238.48      9.24 o 
  -5   0   6      477.40      506.67     15.29 o 
  -4   0   6       12.15        9.50      2.15 o 
  -3   0   6      552.60      401.95     13.05 o 
  -2   0   6       11.40       42.45      3.65 o 
  -1   0   6     2499.00     2607.66     42.33 o 
   0   0   6     5831.00     6345.87     62.95 o 
   1   0   6     6364.53     5590.19     56.80 o 
   2   0   6      195.79      239.19      6.51 o 
   3   0   6        1.53        2.89      2.59 o 
   4   0   6       17.21        8.67      3.73 o 
   5   0   6      430.08      383.59     21.95 o 
   6   0   6       17.78        9.87      4.01 o 
   7   0   6       48.01       54.09      5.96 o 
   8   0   6       12.01        8.72      6.91 o 
   9   0   6       62.22       70.69      7.25 o 
  10   0   6       27.64       33.42      6.60 o 
  11   0   6      290.50      272.46     18.57 o 
  12   0   6       40.06       45.06     16.55 o 
  13   0   6        5.12        5.88     10.48 o 
 -16   1   6        0.42        2.49     20.43 o 
 -15   1   6        0.03        8.64     15.96 o 
 -14   1   6       85.74       82.88     15.75 o 
 -13   1   6       41.94       24.54     27.25 o 
 -12   1   6       27.12        6.59      8.81 o 
 -11   1   6       73.05       70.59      6.42 o 
 -10   1   6      225.71      230.42     11.39 o 
  -9   1   6       27.44       22.51      3.87 o 
  -8   1   6      515.80      474.10     10.13 o 
  -7   1   6      255.34      262.19      6.07 o 
  -6   1   6        6.36       19.39      1.94 o 
  -5   1   6       43.34       46.59      2.57 o 
  -4   1   6     5019.76     4843.95     38.75 o 
  -3   1   6       27.24       39.09      2.23 o 
  -2   1   6      141.36      114.20      6.75 o 
  -1   1   6     3232.89     3170.64     26.46 o 
   0   1   6       41.92       33.04      3.29 o 
   1   1   6        2.30       11.49      1.85 o 
   2   1   6     4488.74     4346.10     34.67 o 
   3   1   6     4448.82     4436.29     35.89 o 
   4   1   6      341.33      307.01      6.46 o 
   5   1   6      318.06      361.77      7.04 o 
   6   1   6       91.31       82.75      4.40 o 
   7   1   6      133.04      127.69      5.49 o 
   8   1   6      248.36      244.10      7.37 o 
   9   1   6        0.09        0.13      3.23 o 
  10   1   6      144.06      140.35      6.72 o 
  11   1   6       10.21       13.86      4.16 o 
  12   1   6       33.74       27.65      5.40 o 
  13   1   6        0.99       -3.90      5.32 o 
 -16   2   6       20.47       35.53     20.61 o 
 -15   2   6        0.01      -13.16     10.37 o 
 -14   2   6        3.16        1.43     13.71 o 
 -13   2   6       24.36       21.81     11.21 o 
 -12   2   6        5.54       11.24      3.90 o 
 -11   2   6       42.12       28.41      4.48 o 
 -10   2   6       20.54       22.71      3.17 o 
  -9   2   6        0.16        4.26      2.31 o 
  -8   2   6        2.80       -0.52      1.98 o 
  -7   2   6      300.05      307.19      6.86 o 
  -6   2   6      222.06      230.87      5.21 o 
  -5   2   6       76.40      102.19      3.18 o 
  -4   2   6        0.12        2.02      1.38 o 
  -3   2   6       58.07       94.17      2.89 o 
  -2   2   6        9.04       16.37      1.71 o 
  -1   2   6     1089.89     1168.02     12.06 o 
   0   2   6     1314.74     1365.58     13.78 o 
   1   2   6        5.59        8.10      2.03 o 
   2   2   6       42.67       55.65      3.28 o 
   3   2   6     2741.12     2739.15     24.29 o 
   4   2   6       34.67       40.64      3.19 o 
   5   2   6      195.56      195.16      5.44 o 
   6   2   6      162.18      159.05      5.27 o 
   7   2   6        7.43       12.41      3.14 o 
   8   2   6      126.52      132.34      5.48 o 
   9   2   6      128.97      125.88      6.07 o 
  10   2   6        2.64       -1.67      3.23 o 
  11   2   6        0.00       -2.70      4.74 o 
  12   2   6        0.03       -1.72      5.15 o 
  13   2   6       32.83       33.31      7.55 o 
 -15   3   6       15.04       16.79      7.41 o 
 -14   3   6       10.15       -1.29      5.70 o 
 -13   3   6       56.54       48.16      5.33 o 
 -12   3   6        3.01        4.91      3.58 o 
 -11   3   6       18.90       19.14      4.21 o 
 -10   3   6       16.54       21.07      2.99 o 
  -9   3   6      232.18      232.08      6.92 o 
  -8   3   6        0.28        0.40      1.95 o 
  -7   3   6      435.61      441.46      7.28 o 
  -6   3   6      396.79      470.12      7.27 o 
  -5   3   6       96.03      116.35      4.88 o 
  -4   3   6     2110.10     2272.78     21.57 o 
  -3   3   6     1079.69     1031.63     11.65 o 
  -2   3   6      271.09      297.37      5.53 o 
  -1   3   6     1162.59     1335.12     15.12 o 
   0   3   6      522.16      512.51      8.20 o 
   1   3   6      932.66      922.19     13.22 o 
   2   3   6       47.42       69.88      4.85 o 
   3   3   6        3.77        9.16      2.51 o 
   4   3   6      135.41      135.69      5.19 o 
   5   3   6       12.07       10.83      2.51 o 
   6   3   6        0.02        0.92      2.24 o 
   7   3   6       43.14       44.64      3.97 o 
   8   3   6       21.98       21.50      3.43 o 
   9   3   6       78.22       90.57      6.68 o 
  10   3   6        3.02       -2.82      4.75 o 
  11   3   6        6.59        0.41      6.16 o 
  12   3   6       11.07       10.26      6.32 o 
  13   3   6        3.55        3.53      8.35 o 
 -15   4   6        1.38        1.64      4.92 o 
 -14   4   6       10.42        4.80      4.41 o 
 -13   4   6       63.67       56.39      5.73 o 
 -12   4   6        0.15        2.59      3.52 o 
 -11   4   6      156.19      158.01     10.58 o 
 -10   4   6      297.07      278.75      9.02 o 
  -9   4   6      227.56      237.03      9.29 o 
  -8   4   6       71.04       84.04      4.03 o 
  -7   4   6        2.64        0.10      1.79 o 
  -6   4   6        1.80        2.05      1.66 o 
  -5   4   6        4.11        2.56      1.84 o 
  -4   4   6      378.79      356.28      8.17 o 
  -3   4   6      173.99      146.07      4.82 o 
  -2   4   6       19.24       19.91      2.49 o 
  -1   4   6     1350.43     1535.23     17.08 o 
   0   4   6      256.86      253.74      6.10 o 
   1   4   6      573.17      522.55     12.81 o 
   2   4   6      203.67      233.10      6.44 o 
   3   4   6       17.01       28.73      2.97 o 
   4   4   6      220.40      228.87      8.51 o 
   5   4   6      100.76      111.42      6.12 o 
   6   4   6      551.80      510.30     10.43 o 
   7   4   6       24.00       22.62      4.35 o 
   8   4   6       82.18       97.85      6.73 o 
   9   4   6       20.51       18.58      4.84 o 
  10   4   6       10.67       19.11      5.95 o 
  11   4   6        3.74        3.75      6.28 o 
  12   4   6        0.32       -5.04      6.68 o 
 -14   5   6       23.21       36.10      6.54 o 
 -13   5   6      104.50      120.74     11.32 o 
 -12   5   6        0.00       -0.46      3.82 o 
 -11   5   6      312.84      346.25      9.64 o 
 -10   5   6      469.71      469.96     15.26 o 
  -9   5   6      173.83      151.99      6.50 o 
  -8   5   6      507.85      488.72      9.45 o 
  -7   5   6      165.91      146.55      4.97 o 
  -6   5   6       15.29       11.66      2.26 o 
  -5   5   6        0.44        2.49      1.92 o 
  -4   5   6        3.56        2.94      1.78 o 
  -3   5   6        0.92        4.25      1.91 o 
  -2   5   6      132.10      152.78      4.37 o 
  -1   5   6       49.13       55.85      4.52 o 
   0   5   6        0.04        0.20      2.43 o 
   1   5   6      125.91      128.23      5.50 o 
   2   5   6      469.71      450.03     10.76 o 
   3   5   6       11.71        5.13      3.29 o 
   4   5   6       33.66       28.54      4.37 o 
   5   5   6       23.86       13.15      4.17 o 
   6   5   6       11.44        4.45      4.31 o 
   7   5   6       11.02        9.59      4.76 o 
   8   5   6        1.55       -1.13      4.04 o 
   9   5   6      195.48      235.54     10.14 o 
  10   5   6       10.31        9.18      4.86 o 
  11   5   6       33.71       29.74      7.84 o 
  12   5   6        2.48        4.30      6.40 o 
 -14   6   6       11.86       14.14      7.70 o 
 -13   6   6       20.76       23.59      5.29 o 
 -12   6   6       13.22       15.25      5.25 o 
 -11   6   6       28.14       30.17      4.76 o 
 -10   6   6      184.65      181.09      7.28 o 
  -9   6   6       75.88       75.14      4.62 o 
  -8   6   6        3.11       -0.05      3.77 o 
  -7   6   6       78.02       92.39      5.15 o 
  -6   6   6      228.79      224.31      5.41 o 
  -5   6   6      233.90      236.51      8.81 o 
  -4   6   6      175.14      182.71      6.24 o 
  -3   6   6       44.69       48.56      4.93 o 
  -2   6   6        0.09       -0.62      2.57 o 
  -1   6   6       93.38       90.21      5.56 o 
   0   6   6      640.56      671.27     11.96 o 
   1   6   6        0.34       -1.71      2.74 o 
   2   6   6        2.49        3.66      3.08 o 
   3   6   6      149.88      137.00      8.03 o 
   4   6   6       28.27       30.14      4.85 o 
   5   6   6      127.25      110.49      7.11 o 
   6   6   6      448.79      445.98     14.27 o 
   7   6   6        0.45        4.34      4.81 o 
   8   6   6        0.00       -7.01      4.67 o 
   9   6   6      124.00      157.63     10.50 o 
  10   6   6        0.10        1.60      5.10 o 
  11   6   6       29.79       37.47      8.76 o 
 -13   7   6       42.42       34.10      8.82 o 
 -12   7   6       18.38        8.71      6.94 o 
 -11   7   6        4.88        7.59      5.51 o 
 -10   7   6        7.61       13.23      4.69 o 
  -9   7   6        3.57        4.11      3.53 o 
  -8   7   6       78.82      101.39      6.53 o 
  -7   7   6      135.16      162.44      7.09 o 
  -6   7   6       27.35       41.57      4.67 o 
  -5   7   6       21.43       21.54      3.61 o 
  -4   7   6      397.74      411.54     10.22 o 
  -3   7   6       17.68       16.05      3.65 o 
  -2   7   6       74.15       66.71      5.52 o 
  -1   7   6       75.07       75.63      8.43 o 
   0   7   6        9.83        6.52      3.49 o 
   1   7   6       28.59       20.63      4.49 o 
   2   7   6        1.30       -4.96      3.31 o 
   3   7   6        0.05        3.77      3.77 o 
   4   7   6       22.69       20.02      4.96 o 
   5   7   6       18.99       13.66      5.13 o 
   6   7   6       16.97       21.42      5.82 o 
   7   7   6        0.00        3.35      5.61 o 
   8   7   6        2.48        7.12      5.45 o 
   9   7   6       65.84       63.87      9.69 o 
  10   7   6        0.24       -8.71      7.71 o 
 -11   8   6       38.89       34.13      8.74 o 
 -10   8   6        2.34        3.71      6.34 o 
  -9   8   6       22.03       21.44      5.45 o 
  -8   8   6       27.19       15.72      4.86 o 
  -7   8   6       83.44      108.88      9.74 o 
  -6   8   6       84.51       85.22      8.80 o 
  -5   8   6      125.28      156.88     10.84 o 
  -4   8   6      130.73      125.92      7.05 o 
  -3   8   6       30.77       37.84      5.37 o 
  -2   8   6        0.38        3.26      4.61 o 
  -1   8   6        0.27        2.91      3.83 o 
   0   8   6       86.08       89.32      7.14 o 
   1   8   6       18.42        9.32      4.08 o 
   2   8   6      115.91      116.71      7.96 o 
   3   8   6       10.29        1.57      4.47 o 
   4   8   6       98.55      118.09      8.20 o 
   5   8   6       76.59       75.40      8.31 o 
   6   8   6        0.50       19.60      8.45 o 
   7   8   6        0.03        1.09      6.40 o 
   8   8   6        9.48        7.79     10.11 o 
   9   8   6        7.26        5.19      7.68 o 
 -10   9   6        8.30        7.74      7.40 o 
  -9   9   6        0.16       -1.83      5.88 o 
  -8   9   6        0.01        3.57      5.01 o 
  -7   9   6        0.82       -6.26      4.41 o 
  -6   9   6        1.28        5.85      5.24 o 
  -5   9   6       40.87       59.05     14.32 o 
  -4   9   6       35.30       39.03      5.93 o 
  -3   9   6       27.06       24.97      6.60 o 
  -2   9   6        4.08        5.05      4.35 o 
  -1   9   6       10.70        1.59      4.25 o 
   0   9   6       33.53       35.47      5.91 o 
   1   9   6        1.06        1.60      4.35 o 
   2   9   6       75.78       96.31      8.21 o 
   3   9   6        5.58        7.77      5.84 o 
   4   9   6       18.49       27.68      7.71 o 
   5   9   6       11.31       11.53      6.79 o 
   6   9   6        8.82       12.83     11.02 o 
   7   9   6        0.07        3.12      7.01 o 
  -7  10   6        4.87        1.48      6.21 o 
  -6  10   6        1.98        8.12      7.84 o 
  -5  10   6        2.00       -1.23      6.71 o 
  -4  10   6       24.00       21.41      7.22 o 
  -3  10   6        4.88        8.53      5.11 o 
  -2  10   6       15.95       14.90      6.05 o 
  -1  10   6       17.10       24.30      7.36 o 
   0  10   6       25.29       44.34      8.56 o 
   1  10   6        6.34        6.98      5.13 o 
   2  10   6        8.74       10.43      5.98 o 
   3  10   6        2.34       10.35      7.32 o 
   4  10   6       12.14       10.43      7.36 o 
   5  10   6       62.18       70.00     10.57 o 
  -3  11   6       13.93       14.95      7.54 o 
  -2  11   6        1.71        2.82      6.45 o 
  -1  11   6       28.43       11.28     12.41 o 
   0  11   6       53.69       61.20     10.81 o 
 -16   1   7        2.94       12.43     16.82 o 
 -15   1   7       13.36        3.18     11.57 o 
 -14   1   7       18.78       39.33     12.85 o 
 -13   1   7       16.02       16.22     11.31 o 
 -12   1   7        4.32        1.54     10.97 o 
 -11   1   7      127.56      119.52     14.51 o 
 -10   1   7      117.97      128.52     13.93 o 
  -9   1   7       54.16       53.29      4.89 o 
  -8   1   7       65.25       51.28      3.35 o 
  -7   1   7      192.83      207.90      5.45 o 
  -6   1   7      267.09      285.83      5.32 o 
  -5   1   7      940.56      962.14     11.15 o 
  -4   1   7      369.60      350.84      6.10 o 
  -3   1   7      529.94      588.80      8.23 o 
  -2   1   7       88.87       91.13      3.56 o 
  -1   1   7      133.20      133.99      3.44 o 
   0   1   7      820.19      858.59     10.05 o 
   1   1   7     1484.11     1374.46     13.89 o 
   2   1   7      318.18      240.17      5.55 o 
   3   1   7       76.60       77.75      3.78 o 
   4   1   7      716.55      694.00      9.93 o 
   5   1   7        3.23        5.46      2.33 o 
   6   1   7       36.92       35.27      3.67 o 
   7   1   7       34.69       37.72      3.98 o 
   8   1   7       42.61       47.30      5.38 o 
   9   1   7       73.94       71.97      5.50 o 
  10   1   7       16.96       23.88      5.00 o 
  11   1   7        0.35        3.03      3.92 o 
  12   1   7       35.74       36.17      5.44 o 
  13   1   7       15.76       23.19      5.63 o 
 -16   2   7        1.19      -12.49     13.46 o 
 -15   2   7        4.65       14.53     11.73 o 
 -14   2   7        0.04        9.64     10.20 o 
 -13   2   7       75.52       71.24     14.14 o 
 -12   2   7        6.01        5.77      9.21 o 
 -11   2   7        2.78       19.20     12.89 o 
 -10   2   7       26.50       12.53      7.14 o 
  -9   2   7      216.22      214.34      7.41 o 
  -8   2   7        7.90        9.01      2.76 o 
  -7   2   7      742.13      725.69     10.99 o 
  -6   2   7       88.00       89.48      3.52 o 
  -5   2   7       38.29       49.49      2.79 o 
  -4   2   7      938.54     1004.78     11.64 o 
  -3   2   7      100.41      114.16      3.82 o 
  -2   2   7      672.42      786.43      9.44 o 
  -1   2   7     1718.24     1690.82     22.72 o 
   0   2   7        6.99        9.16      1.93 o 
   1   2   7      594.95      605.85      8.75 o 
   2   2   7        0.06        3.05      2.14 o 
   3   2   7       46.06       56.72      3.49 o 
   4   2   7      958.21      955.35     12.15 o 
   5   2   7      173.95      182.01      5.57 o 
   6   2   7      154.95      147.08      5.35 o 
   7   2   7      114.23       99.30      5.40 o 
   8   2   7       19.22       18.58      3.62 o 
   9   2   7        6.55        5.20      3.73 o 
  10   2   7        0.64        1.53      3.69 o 
  11   2   7       21.33       18.18      4.42 o 
  12   2   7        3.86       -0.21      5.75 o 
  13   2   7        0.68       -0.47      5.62 o 
 -15   3   7       26.98       18.82      7.24 o 
 -14   3   7       45.48       44.87      8.40 o 
 -13   3   7       23.88       17.67      6.91 o 
 -12   3   7      194.40      211.84      9.13 o 
 -11   3   7        3.85        7.10      5.19 o 
 -10   3   7        0.01        1.90      2.68 o 
  -9   3   7       41.41       53.89      3.98 o 
  -8   3   7      191.18      195.40      6.19 o 
  -7   3   7       81.87       79.91      3.87 o 
  -6   3   7        2.53        7.07      1.85 o 
  -5   3   7     1016.73     1045.80     11.69 o 
  -4   3   7     1446.21     1366.79     13.95 o 
  -3   3   7        0.20        1.59      2.56 o 
  -2   3   7      325.46      334.17      6.82 o 
  -1   3   7      355.26      411.72      7.76 o 
   0   3   7       31.74       31.08      3.11 o 
   1   3   7     1182.12     1104.15     12.95 o 
   2   3   7      315.09      283.99      6.12 o 
   3   3   7      893.18      917.73     12.64 o 
   4   3   7       10.90       30.71      3.05 o 
   5   3   7      413.83      407.25      7.97 o 
   6   3   7      960.67      916.21     12.82 o 
   7   3   7        0.39        5.95      3.07 o 
   8   3   7      105.21      106.16      5.65 o 
   9   3   7      152.90      154.72      8.15 o 
  10   3   7        1.53        4.58      5.55 o 
  11   3   7        0.01       -4.73      5.13 o 
  12   3   7        1.04        1.70      5.83 o 
 -15   4   7       16.16       16.95      5.56 o 
 -14   4   7        0.63       -1.72      4.10 o 
 -13   4   7       10.25       12.00      5.29 o 
 -12   4   7       12.45        6.78      6.15 o 
 -11   4   7      262.08      293.31      9.44 o 
 -10   4   7       18.49       14.36      3.29 o 
  -9   4   7      180.46      173.02      6.43 o 
  -8   4   7        5.73        5.09      2.34 o 
  -7   4   7        6.71        6.53      2.61 o 
  -6   4   7        9.93        9.40      2.09 o 
  -5   4   7      449.08      550.74      8.49 o 
  -4   4   7      110.95      108.72      4.19 o 
  -3   4   7       70.25       65.91      3.47 o 
  -2   4   7       72.29       89.29      4.74 o 
  -1   4   7      307.50      332.44     12.14 o 
   0   4   7      119.60      129.87      4.70 o 
   1   4   7       52.61       52.80      3.98 o 
   2   4   7       48.31       82.48      4.65 o 
   3   4   7       94.66       88.10      5.16 o 
   4   4   7       77.01       74.18      4.37 o 
   5   4   7      461.73      455.11      9.22 o 
   6   4   7      472.27      462.13     10.35 o 
   7   4   7        0.00        3.49      4.01 o 
   8   4   7       15.48       13.90      4.63 o 
   9   4   7      100.22      109.00      9.05 o 
  10   4   7       39.23       46.53      7.25 o 
  11   4   7       28.23       20.96     10.99 o 
  12   4   7       24.50        8.79      7.07 o 
 -14   5   7       12.97       15.23      7.70 o 
 -13   5   7        1.08        4.10      6.25 o 
 -12   5   7        8.32       14.00      4.81 o 
 -11   5   7        1.57        6.87      4.04 o 
 -10   5   7        4.24        2.50      3.36 o 
  -9   5   7       12.52       11.59      3.56 o 
  -8   5   7       11.52        3.88      2.66 o 
  -7   5   7       47.57       49.18      5.20 o 
  -6   5   7        9.86        5.74      2.11 o 
  -5   5   7       60.53       66.99      3.54 o 
  -4   5   7        0.33        2.17      2.10 o 
  -3   5   7      123.08       86.87      4.03 o 
  -2   5   7      247.53      254.69      6.51 o 
  -1   5   7        0.20        2.10      1.92 o 
   0   5   7        2.40        4.89      2.27 o 
   1   5   7      133.22      138.25      5.72 o 
   2   5   7      125.49      126.40      6.57 o 
   3   5   7      112.88      120.06      8.74 o 
   4   5   7        2.04        3.64      3.59 o 
   5   5   7        0.00        3.87      3.72 o 
   6   5   7        9.94       14.44      6.77 o 
   7   5   7      133.40      144.47      9.56 o 
   8   5   7        2.64       12.00      4.75 o 
   9   5   7       45.12       40.32      6.23 o 
  10   5   7       60.57       55.51      7.90 o 
  11   5   7       12.80       11.00      7.20 o 
 -13   6   7       18.22       13.59      6.00 o 
 -12   6   7        7.47        9.21      5.19 o 
 -11   6   7       19.67       15.92      6.15 o 
 -10   6   7      169.37      207.33      8.79 o 
  -9   6   7      192.02      155.91      8.33 o 
  -8   6   7      346.93      388.93      8.83 o 
  -7   6   7       41.62       43.21      5.04 o 
  -6   6   7      318.30      295.91     11.22 o 
  -5   6   7        8.53       -0.13      2.03 o 
  -4   6   7      111.84       99.08      4.35 o 
  -3   6   7       17.40       15.43      3.36 o 
  -2   6   7       69.32       78.21      5.07 o 
  -1   6   7        0.44        4.80      3.03 o 
   0   6   7      306.36      315.10      8.49 o 
   1   6   7      179.67      158.73      8.11 o 
   2   6   7      187.86      195.56      8.41 o 
   3   6   7      199.67      180.31      8.29 o 
   4   6   7       43.09       63.74      6.09 o 
   5   6   7      139.90      160.44     12.09 o 
   6   6   7      110.68      110.57      8.91 o 
   7   6   7       19.57       22.86      6.05 o 
   8   6   7       19.97       24.09      6.52 o 
   9   6   7      127.30      151.99     10.76 o 
  10   6   7       10.06       13.34      6.59 o 
 -12   7   7        1.42       -6.38      9.48 o 
 -11   7   7       20.47       15.90      6.49 o 
 -10   7   7       60.11       53.02     11.39 o 
  -9   7   7       12.10        6.28      4.25 o 
  -8   7   7      195.75      205.29      8.65 o 
  -7   7   7       31.99       25.98      4.19 o 
  -6   7   7        6.93       -2.10      3.47 o 
  -5   7   7        6.23       -2.23      3.18 o 
  -4   7   7       16.05       11.03      3.67 o 
  -3   7   7       96.49       91.30      5.83 o 
  -2   7   7        0.97       -2.37      3.03 o 
  -1   7   7       29.50       37.40      5.83 o 
   0   7   7       12.40       13.88      3.70 o 
   1   7   7      107.05      121.75      9.11 o 
   2   7   7      118.81      101.28      7.33 o 
   3   7   7        1.64        2.80      4.00 o 
   4   7   7       11.52        6.57      4.47 o 
   5   7   7       40.20       36.18      9.81 o 
   6   7   7       24.29       20.76      6.29 o 
   7   7   7        0.56        0.00      5.96 o 
   8   7   7        7.70        2.54      6.69 o 
   9   7   7        1.68        7.73      7.30 o 
 -11   8   7       10.25       -2.26      6.49 o 
 -10   8   7        0.83       -2.07      6.21 o 
  -9   8   7        0.64        3.33      6.15 o 
  -8   8   7        1.64        2.67      5.47 o 
  -7   8   7       35.75       44.41      7.54 o 
  -6   8   7       14.55        6.11      4.28 o 
  -5   8   7       14.86       13.88      3.97 o 
  -4   8   7       59.29       61.88      5.79 o 
  -3   8   7       15.20       19.45      6.92 o 
  -2   8   7       16.11       10.37      4.11 o 
  -1   8   7      252.39      267.56     10.65 o 
   0   8   7       22.33       30.59      5.11 o 
   1   8   7        7.46       11.43      4.72 o 
   2   8   7       29.07       34.39      5.87 o 
   3   8   7       68.63       68.66      6.98 o 
   4   8   7       68.11       73.59      8.17 o 
   5   8   7        0.60        0.33      6.42 o 
   6   8   7        6.92       13.19      7.30 o 
   7   8   7       12.89       10.33      6.89 o 
   8   8   7        3.95        1.32      8.01 o 
  -9   9   7        9.53       24.75      7.14 o 
  -8   9   7        0.90       -1.27      5.55 o 
  -7   9   7        5.09        3.16      5.67 o 
  -6   9   7        0.07        2.96      5.55 o 
  -5   9   7       29.28       43.98      8.30 o 
  -4   9   7       14.41       14.41      5.89 o 
  -3   9   7       31.81       31.59      5.59 o 
  -2   9   7      121.46      108.29      8.42 o 
  -1   9   7        4.64       10.28      4.82 o 
   0   9   7       86.32       89.74      7.90 o 
   1   9   7        1.11       -0.48      4.46 o 
   2   9   7       15.06       14.67      7.17 o 
   3   9   7        1.92        2.87      6.03 o 
   4   9   7        9.12       16.13      7.50 o 
   5   9   7        8.21        4.64      8.78 o 
   6   9   7        0.54        3.37      7.10 o 
  -7  10   7       19.59       12.28      7.21 o 
  -6  10   7        0.85        4.40     10.08 o 
  -5  10   7        0.01       -3.45     12.60 o 
  -4  10   7        7.35        0.64      6.24 o 
  -3  10   7        0.20       -1.96      5.39 o 
  -2  10   7        0.61        9.63      9.70 o 
  -1  10   7        3.18       13.18      6.83 o 
   0  10   7       73.17       70.63     13.95 o 
   1  10   7        2.21       23.75      7.88 o 
   2  10   7        1.64       -1.66      6.47 o 
   3  10   7        7.94        0.69      7.46 o 
   4  10   7        4.72       16.33      8.09 o 
 -16   0   8       33.41       40.47     21.45 o 
 -15   0   8       12.47       12.35     16.15 o 
 -14   0   8       27.32       36.35     18.26 o 
 -13   0   8      110.74      145.69     24.22 o 
 -12   0   8       82.48       66.91     18.20 o 
 -11   0   8      432.76      427.25     31.04 o 
 -10   0   8        4.44        3.79     10.08 o 
  -9   0   8       54.72       63.13     25.65 o 
  -8   0   8      425.62      375.51     15.06 o 
  -7   0   8      109.99      153.01     16.39 o 
  -6   0   8      556.90      590.70     14.06 o 
  -5   0   8       94.33      103.09      8.65 o 
  -4   0   8     1761.37     1693.92     22.22 o 
  -3   0   8     1385.96     1180.07     20.46 o 
  -2   0   8     2646.15     2490.62     30.19 o 
  -1   0   8     2190.79     2081.66     24.71 o 
   0   0   8      268.96      264.08      7.39 o 
   1   0   8        0.68        7.30      3.06 o 
   2   0   8       43.03       52.04      4.49 o 
   3   0   8      206.02      204.94      7.26 o 
   4   0   8        0.05       -1.22      3.66 o 
   5   0   8        2.97        8.37      4.12 o 
   6   0   8        0.02        2.71      4.15 o 
   7   0   8       70.65       59.93      6.83 o 
   8   0   8       41.31       55.79      7.09 o 
   9   0   8       11.30       19.00      6.01 o 
  10   0   8        6.86       13.27      5.98 o 
  11   0   8      136.39      130.79     26.95 o 
  12   0   8       66.93       85.28      9.59 o 
 -16   1   8        2.69       -7.60     12.25 o 
 -15   1   8       13.38       15.67     12.08 o 
 -14   1   8       21.94       -4.15      9.82 o 
 -13   1   8        3.50       -1.36      9.16 o 
 -12   1   8       11.57        4.63      9.09 o 
 -11   1   8      133.86      130.37     15.16 o 
 -10   1   8       81.24       87.54     12.30 o 
  -9   1   8       17.41       14.99      4.84 o 
  -8   1   8      930.91      923.42     17.71 o 
  -7   1   8      861.02      820.42     16.43 o 
  -6   1   8        5.62        7.55      1.81 o 
  -5   1   8        0.75        5.14      1.69 o 
  -4   1   8      372.74      336.84      6.50 o 
  -3   1   8      395.11      442.76      7.54 o 
  -2   1   8      352.51      297.34      9.13 o 
  -1   1   8     1306.22     1257.92     12.63 o 
   0   1   8      332.60      382.05      6.57 o 
   1   1   8        0.81        2.49      2.08 o 
   2   1   8       13.19       10.17      2.42 o 
   3   1   8       14.48       10.24      2.41 o 
   4   1   8        7.38        6.68      2.35 o 
   5   1   8      213.61      213.37      7.51 o 
   6   1   8        0.38       -1.71      2.56 o 
   7   1   8       95.11       84.46      5.94 o 
   8   1   8      125.01      136.20      6.61 o 
   9   1   8       68.18       72.81      7.72 o 
  10   1   8       26.81       28.54      4.84 o 
  11   1   8       22.31       15.84      4.51 o 
  12   1   8        2.31       -2.71      4.17 o 
 -15   2   8        5.38       25.52     12.97 o 
 -14   2   8        8.71       13.74     11.28 o 
 -13   2   8        1.65       -5.25     11.68 o 
 -12   2   8       49.16       37.68     11.30 o 
 -11   2   8      136.08      140.54     15.40 o 
 -10   2   8       35.88       42.53      6.28 o 
  -9   2   8        4.11        9.80      3.79 o 
  -8   2   8      118.60      110.82      6.74 o 
  -7   2   8      292.44      319.69      8.02 o 
  -6   2   8       90.75       93.00      4.87 o 
  -5   2   8      436.97      467.80      7.41 o 
  -4   2   8       54.24       41.46      2.95 o 
  -3   2   8      255.53      238.63      5.54 o 
  -2   2   8      219.69      239.60      5.28 o 
  -1   2   8      456.40      457.08      7.87 o 
   0   2   8      283.79      330.35      6.48 o 
   1   2   8       21.30       18.22      2.45 o 
   2   2   8       83.95       62.27      4.33 o 
   3   2   8        4.33        9.41      2.41 o 
   4   2   8      469.53      458.06     10.30 o 
   5   2   8       18.29       23.78      3.19 o 
   6   2   8        2.10        0.50      2.78 o 
   7   2   8       31.97       36.02      4.24 o 
   8   2   8        0.35       -0.06      3.41 o 
   9   2   8        3.25        0.71      3.71 o 
  10   2   8        0.81       -5.64      3.78 o 
  11   2   8       26.39       31.21      4.97 o 
  12   2   8        5.69       13.56      6.93 o 
 -15   3   8       25.66       32.96      8.49 o 
 -14   3   8        6.34        2.46      6.27 o 
 -13   3   8       52.19       54.85      8.47 o 
 -12   3   8       20.16       15.57      6.38 o 
 -11   3   8        0.03        0.00      5.05 o 
 -10   3   8       96.55      105.86      7.59 o 
  -9   3   8       10.56       17.04      3.30 o 
  -8   3   8        6.62       13.05      3.22 o 
  -7   3   8       53.84       43.56      4.11 o 
  -6   3   8       91.50       80.25      4.30 o 
  -5   3   8        5.50        5.99      2.23 o 
  -4   3   8       49.61       63.64      5.09 o 
  -3   3   8        6.53        7.71      2.11 o 
  -2   3   8       66.05       69.20      4.36 o 
  -1   3   8      935.72      940.85     11.77 o 
   0   3   8       78.80       79.38      3.77 o 
   1   3   8       15.61        9.78      2.23 o 
   2   3   8      235.73      220.58      7.02 o 
   3   3   8       85.58       81.75      5.67 o 
   4   3   8      357.90      312.58      9.56 o 
   5   3   8      283.38      270.11      9.29 o 
   6   3   8       32.09       32.54      3.85 o 
   7   3   8       14.44       12.45      3.67 o 
   8   3   8        9.39       10.63      3.77 o 
   9   3   8        0.00       -2.92      4.01 o 
  10   3   8        3.74       22.87      6.17 o 
  11   3   8        4.05        7.64      7.54 o 
  12   3   8       12.41       21.46      7.46 o 
 -15   4   8        1.62        8.09      6.87 o 
 -14   4   8        8.25        5.04      5.83 o 
 -13   4   8       58.82       61.32      7.28 o 
 -12   4   8        2.63        2.67      6.13 o 
 -11   4   8      110.66       99.35      6.55 o 
 -10   4   8      156.10      167.70      9.09 o 
  -9   4   8       47.86       38.27      4.68 o 
  -8   4   8       15.46       16.06      3.62 o 
  -7   4   8       27.76       20.44      3.00 o 
  -6   4   8       13.95       11.42      2.54 o 
  -5   4   8        7.37        8.47      2.39 o 
  -4   4   8        0.45       10.48      3.38 o 
  -3   4   8       18.00       14.23      2.63 o 
  -2   4   8       38.41       44.40      4.59 o 
  -1   4   8      395.12      337.01      7.44 o 
   0   4   8      102.71      113.74      5.25 o 
   1   4   8        3.90        3.79      2.59 o 
   2   4   8      577.10      563.00     14.83 o 
   3   4   8       23.34       18.52      3.61 o 
   4   4   8      134.66      135.11      7.67 o 
   5   4   8      269.97      270.15      7.83 o 
   6   4   8      524.48      593.97     12.01 o 
   7   4   8      229.66      238.99     11.37 o 
   8   4   8       75.91       90.70     11.53 o 
   9   4   8       17.95       23.08      8.62 o 
  10   4   8        2.84        2.07      6.16 o 
  11   4   8        2.86       -0.25      5.93 o 
 -14   5   8       22.43       31.40      6.61 o 
 -13   5   8       72.08       74.07      7.33 o 
 -12   5   8        0.86       -4.50      5.57 o 
 -11   5   8        1.48        8.19      4.14 o 
 -10   5   8      225.80      259.91     11.25 o 
  -9   5   8        4.82        8.23      3.70 o 
  -8   5   8      225.44      221.23      7.34 o 
  -7   5   8       21.73       14.64      3.02 o 
  -6   5   8      235.30      242.33      7.91 o 
  -5   5   8        0.00       -1.32      2.26 o 
  -4   5   8       89.48       97.93      4.45 o 
  -3   5   8       95.32      103.50      4.51 o 
  -2   5   8       13.27       14.50      2.75 o 
  -1   5   8      259.85      266.69      7.55 o 
   0   5   8       41.74       39.34      3.89 o 
   1   5   8      284.72      270.49      7.59 o 
   2   5   8        0.68       -0.10      2.49 o 
   3   5   8      394.81      378.82     10.78 o 
   4   5   8       34.16       47.78      5.56 o 
   5   5   8      344.36      367.82     15.94 o 
   6   5   8       39.66       48.74      6.67 o 
   7   5   8       16.48       14.09      5.38 o 
   8   5   8        6.40        7.19      5.69 o 
   9   5   8       13.09       14.72      6.78 o 
  10   5   8       10.72       20.67      7.15 o 
 -13   6   8        6.33        0.86      8.33 o 
 -12   6   8       35.01       33.01      6.00 o 
 -11   6   8        8.28        6.10      4.46 o 
 -10   6   8       57.38       54.36      9.29 o 
  -9   6   8        9.20        9.96      4.01 o 
  -8   6   8       78.97       61.20      4.62 o 
  -7   6   8      236.88      229.79      7.71 o 
  -6   6   8       22.08       22.49      3.34 o 
  -5   6   8       59.43       51.50      3.85 o 
  -4   6   8        8.45        7.76      2.83 o 
  -3   6   8      145.02      128.99      5.01 o 
  -2   6   8       34.75       36.63      4.05 o 
  -1   6   8        1.54       -0.10      2.85 o 
   0   6   8        0.03       -4.30      2.87 o 
   1   6   8      354.46      341.88     10.50 o 
   2   6   8      578.29      552.28     20.92 o 
   3   6   8       25.22       25.02      5.66 o 
   4   6   8        5.97        2.33      4.31 o 
   5   6   8      100.50      116.62      8.93 o 
   6   6   8      125.80      155.63     10.24 o 
   7   6   8       33.24       36.95      6.96 o 
   8   6   8       67.17       95.16      9.17 o 
   9   6   8        3.34        7.39      7.50 o 
  10   6   8        0.12       -0.59      6.38 o 
 -12   7   8        0.44        1.70      6.69 o 
 -11   7   8        1.42        5.97      6.92 o 
 -10   7   8       14.06       31.85      7.38 o 
  -9   7   8        1.08       -4.81      5.26 o 
  -8   7   8        4.50        5.13      4.01 o 
  -7   7   8        2.99        3.27      3.70 o 
  -6   7   8        3.63        3.77      4.19 o 
  -5   7   8       19.17       11.03      4.03 o 
  -4   7   8       27.68       23.80      4.76 o 
  -3   7   8       12.60       12.57      3.63 o 
  -2   7   8      131.45      132.47      6.85 o 
  -1   7   8       10.24       12.76      3.95 o 
   0   7   8      222.45      225.07     12.99 o 
   1   7   8       77.01       80.79     11.48 o 
   2   7   8      353.97      343.99     13.90 o 
   3   7   8        0.28        2.30      4.21 o 
   4   7   8        1.32        3.54      4.49 o 
   5   7   8        3.31        0.56      4.85 o 
   6   7   8        0.66       -2.14      6.01 o 
   7   7   8        2.08       -1.77      7.33 o 
   8   7   8       31.99       16.31      7.56 o 
   9   7   8       16.67       29.41      8.81 o 
 -11   8   8        3.53        4.61     10.24 o 
 -10   8   8        0.06       -2.58      7.47 o 
  -9   8   8       10.22        7.82      8.18 o 
  -8   8   8        5.97       14.83      6.02 o 
  -7   8   8        0.20       -6.41      4.57 o 
  -6   8   8        5.29        2.94      4.82 o 
  -5   8   8        2.07        1.87      4.21 o 
  -4   8   8       25.46       22.00      4.35 o 
  -3   8   8        0.50       -2.37      3.52 o 
  -2   8   8        0.04        2.82      3.85 o 
  -1   8   8       57.40       56.97      5.70 o 
   0   8   8       41.60       30.15      4.89 o 
   1   8   8        0.82        0.48      3.92 o 
   2   8   8      125.36      103.42      8.76 o 
   3   8   8       85.25       91.30      7.95 o 
   4   8   8       13.39       12.13      6.77 o 
   5   8   8       31.62       16.52      7.48 o 
   6   8   8        0.40        3.73      6.95 o 
   7   8   8        5.30        1.92      6.67 o 
  -9   9   8        0.52        9.16      8.21 o 
  -8   9   8        0.03       -5.55      5.42 o 
  -7   9   8        9.89        7.36      6.28 o 
  -6   9   8        3.09        3.98      6.75 o 
  -5   9   8        7.92       15.44      7.43 o 
  -4   9   8        7.03        3.59      5.15 o 
  -3   9   8       16.24       28.19      5.68 o 
  -2   9   8        0.21        4.50      5.39 o 
  -1   9   8       18.39       27.54      5.76 o 
   0   9   8        4.68        4.28      5.47 o 
   1   9   8       95.52      110.63     11.49 o 
   2   9   8       69.29       76.90      9.91 o 
   3   9   8        3.78        3.93      6.72 o 
   4   9   8        9.52        9.26      8.23 o 
   5   9   8       24.63       13.42      7.53 o 
  -6  10   8        4.91       -3.44      7.01 o 
  -5  10   8       12.36        4.16      7.10 o 
  -4  10   8        5.67       14.46      9.33 o 
  -3  10   8       21.68       18.73      8.92 o 
  -2  10   8        3.86       -0.01      6.79 o 
  -1  10   8       12.84        8.16      7.46 o 
   0  10   8        5.19       10.56      6.68 o 
   1  10   8       21.83       32.13      8.45 o 
   2  10   8        0.08        1.54     10.04 o 
 -15   1   9        2.65        5.17     11.22 o 
 -14   1   9        8.48        3.95     18.34 o 
 -13   1   9       14.85       19.46     10.70 o 
 -12   1   9       73.79       58.50     12.54 o 
 -11   1   9      233.65      233.59     18.56 o 
 -10   1   9        0.32        4.63      8.99 o 
  -9   1   9      122.45      135.91      9.71 o 
  -8   1   9       63.10       68.77      7.34 o 
  -7   1   9      309.16      298.96      8.30 o 
  -6   1   9       20.74       25.57      2.93 o 
  -5   1   9      847.53      910.32     13.79 o 
  -4   1   9       29.80       28.93      2.71 o 
  -3   1   9       75.36       73.31      3.76 o 
  -2   1   9       34.23       25.60      2.96 o 
  -1   1   9       15.48       15.59      2.04 o 
   0   1   9       26.43       32.47      2.54 o 
   1   1   9        2.22       -0.66      1.88 o 
   2   1   9        2.22       11.02      2.45 o 
   3   1   9       49.41       55.46      3.67 o 
   4   1   9      271.16      262.35      6.63 o 
   5   1   9      128.95      127.91      5.73 o 
   6   1   9       28.23       23.90      3.84 o 
   7   1   9       14.54        6.93      3.52 o 
   8   1   9       11.42       11.37      4.54 o 
   9   1   9        0.07        2.12      3.98 o 
  10   1   9        1.01        4.31      4.12 o 
  11   1   9        2.33        5.73      4.35 o 
 -15   2   9        9.21       10.79      7.39 o 
 -14   2   9       20.55        4.37      6.62 o 
 -13   2   9       52.88       55.14      8.85 o 
 -12   2   9        0.20        2.91      5.80 o 
 -11   2   9      281.66      307.00     23.64 o 
 -10   2   9      101.61       89.77      9.26 o 
  -9   2   9        0.00       -3.94      3.27 o 
  -8   2   9      143.04      162.49      8.13 o 
  -7   2   9      308.27      306.65     12.29 o 
  -6   2   9      367.48      368.83      8.90 o 
  -5   2   9       51.73       57.23      3.72 o 
  -4   2   9      427.40      400.37      8.17 o 
  -3   2   9      356.25      340.60      6.72 o 
  -2   2   9      340.74      301.70      6.72 o 
  -1   2   9      105.36      123.99      9.35 o 
   0   2   9      200.18      205.71      5.36 o 
   1   2   9      294.00      266.76      6.52 o 
   2   2   9     1052.74      973.08     12.37 o 
   3   2   9      503.00      487.93      8.73 o 
   4   2   9      119.65      111.80      4.94 o 
   5   2   9        3.21        4.93      2.79 o 
   6   2   9       20.45       20.16      3.59 o 
   7   2   9      199.76      209.06      7.69 o 
   8   2   9       10.95        2.13      3.73 o 
   9   2   9        0.01        2.34      3.99 o 
  10   2   9        6.18        6.65      4.65 o 
  11   2   9        2.45        9.51      4.55 o 
 -15   3   9       13.48       11.40      7.30 o 
 -14   3   9        2.72        7.01      6.70 o 
 -13   3   9        7.86        8.04      6.71 o 
 -12   3   9       30.92       21.48      6.43 o 
 -11   3   9        4.74        2.07      8.02 o 
 -10   3   9        0.12       -0.15      3.84 o 
  -9   3   9       58.51       59.36      6.29 o 
  -8   3   9       31.25       28.45      4.70 o 
  -7   3   9      325.89      326.28      8.86 o 
  -6   3   9        1.17        4.94      2.72 o 
  -5   3   9      215.94      224.57      7.39 o 
  -4   3   9     1283.79     1249.15     16.31 o 
  -3   3   9       46.88       42.14      3.81 o 
  -2   3   9       82.49       92.14      3.91 o 
  -1   3   9      190.34      148.63      5.39 o 
   0   3   9      327.90      302.22      6.56 o 
   1   3   9       71.78       71.53      4.27 o 
   2   3   9       61.35       49.27      4.05 o 
   3   3   9      310.71      279.23      8.13 o 
   4   3   9      141.16      155.15      6.29 o 
   5   3   9      655.79      646.23     11.10 o 
   6   3   9       65.86       61.03      4.74 o 
   7   3   9      165.31      211.52      8.94 o 
   8   3   9        6.85        3.62      3.60 o 
   9   3   9        0.20       -1.44      4.24 o 
  10   3   9        4.97        3.25      5.77 o 
  11   3   9        5.06        7.32      5.99 o 
 -14   4   9       34.90       57.73      9.09 o 
 -13   4   9        1.52       -2.56      5.72 o 
 -12   4   9        2.08       -0.88      5.72 o 
 -11   4   9       32.99       33.50      4.73 o 
 -10   4   9        0.43       -1.24      3.21 o 
  -9   4   9      248.13      232.76     11.92 o 
  -8   4   9       15.20       12.54      3.62 o 
  -7   4   9      226.32      264.62     16.20 o 
  -6   4   9        7.13        7.48      3.54 o 
  -5   4   9      495.80      491.47     10.16 o 
  -4   4   9      120.01      118.57      7.07 o 
  -3   4   9       14.46       18.40      3.26 o 
  -2   4   9       25.28       36.32      5.14 o 
  -1   4   9      113.75      111.15      5.40 o 
   0   4   9        1.27        4.15      2.78 o 
   1   4   9        4.82        3.11      2.79 o 
   2   4   9      338.81      335.68      8.92 o 
   3   4   9        0.00       -3.15      3.05 o 
   4   4   9       10.69       15.69      3.98 o 
   5   4   9      103.57      132.54      8.81 o 
   6   4   9       14.95       17.47      4.20 o 
   7   4   9       48.99       45.33      5.96 o 
   8   4   9       23.31       27.33      5.61 o 
   9   4   9        0.55        7.56      5.17 o 
  10   4   9        4.42       10.19      6.20 o 
 -14   5   9       23.58       21.64      5.80 o 
 -13   5   9        9.80        9.68      7.05 o 
 -12   5   9        1.89        4.81      4.54 o 
 -11   5   9        4.41        2.21      4.89 o 
 -10   5   9        1.65       -1.49      3.81 o 
  -9   5   9       39.50       33.13      5.40 o 
  -8   5   9       78.71       74.60      5.83 o 
  -7   5   9        4.18        5.04      3.00 o 
  -6   5   9       92.51       80.37      4.74 o 
  -5   5   9        4.76       11.67      2.93 o 
  -4   5   9      307.24      315.68      8.86 o 
  -3   5   9      140.74      158.95      7.51 o 
  -2   5   9       47.59       43.87      6.25 o 
  -1   5   9        3.71        5.45      3.95 o 
   0   5   9        1.04        4.50      2.99 o 
   1   5   9       56.56       47.86      4.48 o 
   2   5   9      725.50      771.07     13.89 o 
   3   5   9      249.33      237.56      7.49 o 
   4   5   9       93.47       91.25      7.19 o 
   5   5   9      429.37      399.53     12.20 o 
   6   5   9       84.03      114.16      9.02 o 
   7   5   9       95.87      122.67      9.53 o 
   8   5   9      127.05      131.34     13.37 o 
   9   5   9        1.82        5.52      6.13 o 
  10   5   9       14.77        9.35      6.51 o 
 -13   6   9        6.07        2.03      5.05 o 
 -12   6   9        0.09        3.84      4.81 o 
 -11   6   9        0.01       -5.76      5.67 o 
 -10   6   9        2.20        2.52      3.91 o 
  -9   6   9       23.32       20.24      4.48 o 
  -8   6   9       12.27       12.92      4.70 o 
  -7   6   9       19.24       13.49      3.59 o 
  -6   6   9       76.83       67.49      4.52 o 
  -5   6   9       15.37       21.74      3.57 o 
  -4   6   9       52.15       71.74      4.70 o 
  -3   6   9       13.59        8.66      2.93 o 
  -2   6   9      106.82       81.39      5.94 o 
  -1   6   9       41.36       45.77      5.34 o 
   0   6   9       56.40       59.98      5.97 o 
   1   6   9      354.48      383.14     12.72 o 
   2   6   9        1.30        5.95      4.03 o 
   3   6   9      116.52      138.64     11.69 o 
   4   6   9        0.55       -0.22      4.31 o 
   5   6   9        0.07       -4.49      4.48 o 
   6   6   9        4.11       -1.98      6.31 o 
   7   6   9       41.80       23.79      8.09 o 
   8   6   9        1.43       -3.40      6.55 o 
   9   6   9        0.14       -7.20      8.41 o 
 -12   7   9        0.16        6.16      7.10 o 
 -11   7   9        1.67        3.33      7.32 o 
 -10   7   9       40.20       32.57      7.93 o 
  -9   7   9        1.40        1.24      6.01 o 
  -8   7   9       75.75       89.05      7.47 o 
  -7   7   9       88.55       84.14     10.03 o 
  -6   7   9       16.01       26.42      4.85 o 
  -5   7   9       52.74       69.49      8.43 o 
  -4   7   9        1.73        4.47      4.20 o 
  -3   7   9       76.57       61.88      7.77 o 
  -2   7   9       85.92       92.76      7.01 o 
  -1   7   9        8.70       15.50      4.65 o 
   0   7   9      107.56      122.22      7.99 o 
   1   7   9       12.32        5.71      4.62 o 
   2   7   9        0.32       -6.25      4.94 o 
   3   7   9        8.33        6.37      4.71 o 
   4   7   9        2.54       -0.69      4.79 o 
   5   7   9       12.06        9.44      6.68 o 
   6   7   9       18.46       14.99      8.27 o 
   7   7   9        0.36        2.99      7.10 o 
   8   7   9        9.44        6.54      7.75 o 
 -10   8   9        7.36       18.71      8.52 o 
  -9   8   9        2.90        6.66      9.64 o 
  -8   8   9        5.71       -1.43      6.46 o 
  -7   8   9       10.39       10.48      6.75 o 
  -6   8   9        7.27        9.26      6.05 o 
  -5   8   9        0.00       -0.73      4.22 o 
  -4   8   9        7.43       12.45      4.96 o 
  -3   8   9        2.59        2.77      5.82 o 
  -2   8   9        3.52        5.33      4.67 o 
  -1   8   9        2.46        0.76      3.90 o 
   0   8   9        3.22        5.52      4.58 o 
   1   8   9        2.53        4.40      4.57 o 
   2   8   9       17.89       14.59      6.14 o 
   3   8   9        2.99        1.90      5.46 o 
   4   8   9        8.28       -4.61      5.67 o 
   5   8   9        4.45        6.23      7.80 o 
   6   8   9        0.01        5.68      7.41 o 
  -8   9   9        0.23        5.15      7.55 o 
  -7   9   9        1.51        6.83      7.32 o 
  -6   9   9        1.00        0.71      6.43 o 
  -5   9   9        1.43        7.41      6.20 o 
  -4   9   9       26.63       44.39      7.15 o 
  -3   9   9        7.65        6.58      5.68 o 
  -2   9   9        8.44        6.61      6.03 o 
  -1   9   9        0.83        0.82      5.83 o 
   0   9   9       67.37       74.39     10.13 o 
   1   9   9       13.45       12.11      7.05 o 
   2   9   9        0.14       10.54      6.39 o 
   3   9   9       10.90       -0.66      6.73 o 
   4   9   9        2.67        6.63      7.56 o 
  -4  10   9       20.00       13.79      7.63 o 
  -3  10   9        0.83       -6.83      7.81 o 
  -2  10   9       19.82       18.33      9.57 o 
  -1  10   9        0.00       -0.21      8.44 o 
   0  10   9       16.66        9.56     14.74 o 
 -15   0  10        1.41       -7.48     15.28 o 
 -14   0  10        3.39        4.12     14.79 o 
 -13   0  10       59.70       49.14     18.91 o 
 -12   0  10        2.79       16.15     13.98 o 
 -11   0  10      147.93      145.74     22.76 o 
 -10   0  10      942.26      967.09     47.51 o 
  -9   0  10        2.38        3.03      5.26 o 
  -8   0  10        0.65        1.35      4.35 o 
  -7   0  10      269.19      260.77     13.95 o 
  -6   0  10       82.53      105.22      5.54 o 
  -5   0  10      118.64      109.22      5.99 o 
  -4   0  10      409.21      451.39     11.25 o 
  -3   0  10       50.40       52.83      6.35 o 
  -2   0  10      341.71      369.95      9.62 o 
  -1   0  10     1597.98     1581.47     27.42 o 
   0   0  10      154.11      190.04      7.00 o 
   1   0  10       92.86       98.24      5.58 o 
   2   0  10      494.33      500.29     11.67 o 
   3   0  10        2.43        3.85      3.62 o 
   4   0  10       24.26       15.00      4.69 o 
   5   0  10       12.70       10.37      4.79 o 
   6   0  10      446.75      461.05     15.53 o 
   7   0  10       31.24       43.21     15.00 o 
   8   0  10       34.71       40.05      7.21 o 
   9   0  10       16.03        9.08      5.98 o 
  10   0  10       38.81       46.41     10.31 o 
  11   0  10        1.77        8.58      7.03 o 
 -15   1  10       95.65      122.87     19.11 o 
 -14   1  10       15.99        7.19     10.87 o 
 -13   1  10        5.12       25.74     11.89 o 
 -12   1  10       32.60       12.74      9.39 o 
 -11   1  10       23.22       13.71     12.76 o 
 -10   1  10        5.54        2.28      5.36 o 
  -9   1  10       62.31       59.69      5.08 o 
  -8   1  10      236.15      245.63      8.17 o 
  -7   1  10       45.06       40.24      4.45 o 
  -6   1  10       10.55       11.10      3.37 o 
  -5   1  10      193.33      184.05      6.21 o 
  -4   1  10        1.99        2.57      1.90 o 
  -3   1  10       35.44       33.89      3.09 o 
  -2   1  10      415.33      381.20      7.18 o 
  -1   1  10        8.67        7.27      2.15 o 
   0   1  10       34.57       27.24      2.61 o 
   1   1  10      291.22      286.92      6.36 o 
   2   1  10        0.16       -0.47      2.27 o 
   3   1  10       50.15       41.49      3.91 o 
   4   1  10       97.19       82.36      4.67 o 
   5   1  10        1.03        3.12      3.06 o 
   6   1  10        0.42       -0.45      3.27 o 
   7   1  10        3.46        2.67      3.44 o 
   8   1  10      153.73      140.99      7.22 o 
   9   1  10       77.30       84.54      6.56 o 
  10   1  10        1.93       -2.91      4.08 o 
  11   1  10        1.74        0.84      4.44 o 
 -15   2  10        7.83        0.60      7.66 o 
 -14   2  10        4.88       15.59      7.11 o 
 -13   2  10        2.67        2.98      6.17 o 
 -12   2  10       67.74       56.86      9.37 o 
 -11   2  10      184.57      134.85     15.38 o 
 -10   2  10        4.39        0.37      3.99 o 
  -9   2  10      104.42      120.68      7.70 o 
  -8   2  10      253.02      286.65     11.15 o 
  -7   2  10       72.43       67.57      6.06 o 
  -6   2  10        6.73        7.49      4.28 o 
  -5   2  10      214.80      210.93      6.40 o 
  -4   2  10      187.20      206.56     11.29 o 
  -3   2  10      135.85      143.71      6.01 o 
  -2   2  10        8.72       19.98      4.34 o 
  -1   2  10       87.45       94.35      4.87 o 
   0   2  10       36.52       29.53      2.87 o 
   1   2  10        5.20        5.74      2.35 o 
   2   2  10       14.42       11.55      2.69 o 
   3   2  10        0.10        4.23      2.57 o 
   4   2  10      132.46      117.98      5.31 o 
   5   2  10        9.12        5.18      3.17 o 
   6   2  10        6.29        6.36      3.37 o 
   7   2  10        0.26       -0.46      3.66 o 
   8   2  10        2.32        1.90      3.98 o 
   9   2  10        0.10       -2.24      4.05 o 
  10   2  10        0.37       -0.49      4.41 o 
 -14   3  10       15.38       25.55     10.94 o 
 -13   3  10        7.44       -3.47      6.10 o 
 -12   3  10        7.86       -4.88      5.78 o 
 -11   3  10       19.58       18.29      6.26 o 
 -10   3  10       30.12       31.02      5.58 o 
  -9   3  10       13.19        5.71      4.20 o 
  -8   3  10      230.48      230.14      9.83 o 
  -7   3  10       36.14       35.72      5.03 o 
  -6   3  10       66.36       69.38      5.29 o 
  -5   3  10      171.27      168.28      6.86 o 
  -4   3  10        5.12       16.05      6.93 o 
  -3   3  10        1.91        3.26      2.25 o 
  -2   3  10      189.51      204.30      6.98 o 
  -1   3  10       47.80       51.99      3.99 o 
   0   3  10      172.98      195.58      5.82 o 
   1   3  10       66.10       77.69      5.39 o 
   2   3  10     1330.56     1235.65     18.31 o 
   3   3  10      200.81      204.80      7.12 o 
   4   3  10      932.69      880.77     14.58 o 
   5   3  10      370.84      349.53      8.58 o 
   6   3  10       17.73       15.00      3.68 o 
   7   3  10       13.75        6.13      3.81 o 
   8   3  10        0.22        0.50      3.92 o 
   9   3  10        0.00        9.39      4.44 o 
  10   3  10        0.01       -4.65      5.70 o 
 -14   4  10        0.30       -3.97      6.28 o 
 -13   4  10        3.73        8.27     10.89 o 
 -12   4  10        2.98        6.32      6.20 o 
 -11   4  10        5.35        7.65      5.07 o 
 -10   4  10        6.28        5.80      4.74 o 
  -9   4  10       29.30       36.05      5.86 o 
  -8   4  10        4.13        5.81      4.14 o 
  -7   4  10        3.84        1.57      3.15 o 
  -6   4  10       35.50       39.85      4.66 o 
  -5   4  10      136.31      147.71      6.88 o 
  -4   4  10      446.29      417.52     11.40 o 
  -3   4  10       45.89       47.35      4.87 o 
  -2   4  10      198.45      197.95      9.90 o 
  -1   4  10        0.02       -1.68      3.08 o 
   0   4  10       20.64       26.50      3.82 o 
   1   4  10      125.87      122.26      6.24 o 
   2   4  10      430.60      479.35     11.17 o 
   3   4  10      171.65      180.94      7.61 o 
   4   4  10       23.13       23.23      4.59 o 
   5   4  10        2.97        2.54      4.10 o 
   6   4  10        4.43        0.65      4.44 o 
   7   4  10       68.00       74.15      5.82 o 
   8   4  10       26.81       22.16      5.74 o 
   9   4  10       21.17       19.95      6.85 o 
  10   4  10       24.63       38.78      7.95 o 
 -13   5  10       17.16        7.53      7.88 o 
 -12   5  10        0.65        4.52     13.10 o 
 -11   5  10       32.09       29.47      5.92 o 
 -10   5  10       20.54        3.68      4.59 o 
  -9   5  10       48.73       47.45      6.79 o 
  -8   5  10        6.21       10.50      7.96 o 
  -7   5  10       28.72       37.02      4.85 o 
  -6   5  10      389.19      402.24     13.05 o 
  -5   5  10       22.82       24.95      4.20 o 
  -4   5  10      115.96       99.36     10.01 o 
  -3   5  10       36.86       45.57      5.17 o 
  -2   5  10      485.86      458.16     11.82 o 
  -1   5  10      428.78      383.15     10.82 o 
   0   5  10       96.28      115.75      6.30 o 
   1   5  10       18.86       21.28      5.16 o 
   2   5  10        4.44        4.63      3.59 o 
   3   5  10       12.67       20.08      4.28 o 
   4   5  10       76.49       71.88      7.36 o 
   5   5  10       64.55       63.86      6.88 o 
   6   5  10       10.30        5.87      5.61 o 
   7   5  10        6.80        6.23      6.02 o 
   8   5  10       41.86       37.49      8.76 o 
   9   5  10       11.19       19.97      7.10 o 
 -12   6  10        0.32       -4.03      5.67 o 
 -11   6  10        4.35        7.85      4.80 o 
 -10   6  10       10.70       21.73      4.77 o 
  -9   6  10       22.34       30.89      4.95 o 
  -8   6  10       21.17       15.54      4.30 o 
  -7   6  10       54.61       58.73      7.61 o 
  -6   6  10       40.08       32.88      4.30 o 
  -5   6  10      199.21      186.89     11.45 o 
  -4   6  10        2.19        6.24      3.91 o 
  -3   6  10       16.48       25.77      5.11 o 
  -2   6  10        8.86       12.96      3.89 o 
  -1   6  10        5.06       15.28      4.33 o 
   0   6  10       17.74       16.23      4.66 o 
   1   6  10      127.93      118.54      8.42 o 
   2   6  10      492.51      535.08     13.99 o 
   3   6  10        2.99        8.19      4.83 o 
   4   6  10        0.32        3.68      4.57 o 
   5   6  10      126.22      142.70     10.29 o 
   6   6  10        1.52       -6.40      6.22 o 
   7   6  10       22.67       25.44      8.17 o 
   8   6  10       24.15       10.85      7.47 o 
 -11   7  10        2.03        3.18      5.06 o 
 -10   7  10        1.27       -3.46      6.57 o 
  -9   7  10        3.77        7.00      5.95 o 
  -8   7  10       36.76       24.99      5.11 o 
  -7   7  10       15.71       17.53      5.62 o 
  -6   7  10        2.57        4.44      4.46 o 
  -5   7  10        0.13       -1.53      3.99 o 
  -4   7  10       94.73       88.26      7.51 o 
  -3   7  10        4.37        8.18      5.12 o 
  -2   7  10      278.23      283.30     13.26 o 
  -1   7  10      370.86      364.82     17.06 o 
   0   7  10       19.74       18.07      5.79 o 
   1   7  10       16.78       13.25      5.04 o 
   2   7  10       15.66       17.92      5.36 o 
   3   7  10       22.98       29.24      7.63 o 
   4   7  10       14.68       10.13      8.45 o 
   5   7  10        5.22       -4.18      6.54 o 
   6   7  10        0.50       -0.02      6.79 o 
   7   7  10        0.02        8.12      7.62 o 
  -9   8  10        0.10       -1.68      9.05 o 
  -8   8  10        5.82       -2.31      6.04 o 
  -7   8  10       39.42       39.98      8.10 o 
  -6   8  10        0.66        1.14      6.09 o 
  -5   8  10        0.55        1.80      5.10 o 
  -4   8  10       10.91        6.79      5.40 o 
  -3   8  10       29.96       30.36      6.22 o 
  -2   8  10       15.16       20.96      6.24 o 
  -1   8  10       21.88       16.20      5.83 o 
   0   8  10        0.19       -3.51      7.74 o 
   1   8  10        5.15        6.46      5.69 o 
   2   8  10       28.96       21.01      6.96 o 
   3   8  10       14.85       18.90      6.34 o 
   4   8  10        2.69        4.59      7.04 o 
   5   8  10        3.87       -6.19      6.64 o 
  -7   9  10        1.63        4.33      9.86 o 
  -6   9  10       12.79        8.73      6.89 o 
  -5   9  10        0.69        2.21      6.59 o 
  -4   9  10       66.39       67.87      8.17 o 
  -3   9  10       15.81       15.08      7.12 o 
  -2   9  10       18.43       13.88     14.54 o 
  -1   9  10        8.85       -1.97      8.03 o 
   0   9  10        7.80        7.81      7.87 o 
   1   9  10        8.94        3.40     12.48 o 
   2   9  10        0.16       -8.08      5.39 o 
   3   9  10        0.89        3.66      6.83 o 
 -15   1  11        0.67      -18.84     15.06 o 
 -14   1  11        1.13       13.02     11.55 o 
 -13   1  11        9.19        7.58     16.82 o 
 -12   1  11        7.66        0.10      8.29 o 
 -11   1  11       49.56       31.43      7.07 o 
 -10   1  11      110.77       98.22      7.52 o 
  -9   1  11      366.79      352.96     10.72 o 
  -8   1  11        7.14       10.67      3.50 o 
  -7   1  11       14.23       13.38      3.62 o 
  -6   1  11       21.27       23.80      3.30 o 
  -5   1  11      134.73      129.94      5.05 o 
  -4   1  11       13.43       15.72      2.69 o 
  -3   1  11        0.65       -1.74      2.04 o 
  -2   1  11        2.38        4.45      2.35 o 
  -1   1  11      317.97      335.84      7.27 o 
   0   1  11       80.94       77.22      4.53 o 
   1   1  11      383.20      377.62      9.16 o 
   2   1  11      379.13      335.53      7.54 o 
   3   1  11        5.11        3.23      2.71 o 
   4   1  11      174.56      169.02      8.06 o 
   5   1  11      129.03      119.51      6.15 o 
   6   1  11       91.42       93.43      9.59 o 
   7   1  11       10.78        2.91      3.98 o 
   8   1  11        0.85       -1.07      3.77 o 
   9   1  11        6.56        6.28      4.24 o 
  10   1  11        0.09       -4.59      4.22 o 
 -14   2  11        7.95        4.07      6.97 o 
 -13   2  11       11.68       16.50      7.40 o 
 -12   2  11        3.56       -1.30      6.21 o 
 -11   2  11       14.38        5.43      5.77 o 
 -10   2  11      315.80      307.16     11.79 o 
  -9   2  11       21.21       13.45      4.53 o 
  -8   2  11      125.09      134.52     16.69 o 
  -7   2  11       33.11       30.95      4.99 o 
  -6   2  11      115.08      120.38      6.23 o 
  -5   2  11       54.82       62.02      5.76 o 
  -4   2  11       25.63       25.19      3.32 o 
  -3   2  11       44.68       43.90      3.90 o 
  -2   2  11      559.05      524.24     11.15 o 
  -1   2  11        0.35       -1.44      2.38 o 
   0   2  11        1.71        1.85      2.62 o 
   1   2  11        2.24        2.55      2.59 o 
   2   2  11       32.12       41.13      4.05 o 
   3   2  11      459.48      434.58     10.59 o 
   4   2  11      145.84      162.41      6.40 o 
   5   2  11      213.57      218.55      7.41 o 
   6   2  11        9.42       12.40      3.72 o 
   7   2  11       26.01       16.18      4.37 o 
   8   2  11        2.93       -1.14      4.24 o 
   9   2  11        5.18        8.06      4.64 o 
  10   2  11        1.42        3.78      4.69 o 
 -14   3  11        6.10       -1.71      6.39 o 
 -13   3  11        4.55        4.45      8.77 o 
 -12   3  11       36.81       53.63      9.39 o 
 -11   3  11        6.46       -2.13      5.52 o 
 -10   3  11        3.72       10.24      4.87 o 
  -9   3  11       22.08       21.50      5.26 o 
  -8   3  11       71.26       75.03      7.03 o 
  -7   3  11      355.53      327.08     18.94 o 
  -6   3  11       64.62       83.55      5.75 o 
  -5   3  11        6.29        2.23      2.96 o 
  -4   3  11       53.55       60.83      5.59 o 
  -3   3  11       64.56       64.60      5.96 o 
  -2   3  11       60.36       57.58      4.62 o 
  -1   3  11       77.64       53.94      4.69 o 
   0   3  11        0.06        1.55      2.83 o 
   1   3  11      108.09       98.03      5.94 o 
   2   3  11      437.27      450.99     11.16 o 
   3   3  11       13.90       28.03      4.16 o 
   4   3  11      640.30      663.33     12.93 o 
   5   3  11       29.32       24.75      4.17 o 
   6   3  11       76.77       81.05      5.66 o 
   7   3  11       34.14       26.98      4.87 o 
   8   3  11        0.15       -3.03      4.00 o 
   9   3  11        1.42        3.22      4.59 o 
 -14   4  11        2.05        2.98      7.06 o 
 -13   4  11        1.55       -1.47      6.23 o 
 -12   4  11        8.66       20.76      7.22 o 
 -11   4  11        1.57       -4.68      7.79 o 
 -10   4  11       82.54       71.75      7.62 o 
  -9   4  11       12.08       13.29      5.05 o 
  -8   4  11      151.86      165.97      9.48 o 
  -7   4  11        3.20       -0.22      3.46 o 
  -6   4  11       17.53       31.09      4.50 o 
  -5   4  11      154.64      142.66      7.16 o 
  -4   4  11       24.89       15.53      3.66 o 
  -3   4  11       33.52       37.16      4.69 o 
  -2   4  11      567.03      543.15     18.31 o 
  -1   4  11       27.36       34.04      5.36 o 
   0   4  11        1.37       -0.89      3.46 o 
   1   4  11        0.20       -2.42      3.64 o 
   2   4  11       75.16       96.02      7.02 o 
   3   4  11       14.20       10.96      4.17 o 
   4   4  11       25.22       38.46      8.26 o 
   5   4  11       40.21       32.68      5.18 o 
   6   4  11       94.47      120.25      8.29 o 
   7   4  11       51.77       42.49      5.74 o 
   8   4  11        5.30        3.72      7.69 o 
   9   4  11        6.97        9.22      6.50 o 
 -13   5  11        2.20       -1.23      6.13 o 
 -12   5  11        0.34        4.75      6.27 o 
 -11   5  11        0.63       -0.74      4.88 o 
 -10   5  11        9.69        9.59      5.02 o 
  -9   5  11        2.98        5.26      5.86 o 
  -8   5  11       52.87       51.39     15.82 o 
  -7   5  11       22.57       23.97      4.81 o 
  -6   5  11       20.40       26.09      4.50 o 
  -5   5  11       67.91       57.65      7.09 o 
  -4   5  11       37.40       40.83      5.66 o 
  -3   5  11       85.20       98.79     14.86 o 
  -2   5  11       71.33       89.80      7.38 o 
  -1   5  11       39.71       38.32      5.65 o 
   0   5  11        2.45        2.55      5.44 o 
   1   5  11       59.05       61.58      7.66 o 
   2   5  11        1.22        5.31      4.06 o 
   3   5  11       75.43       86.73      6.41 o 
   4   5  11        0.08        2.26      4.06 o 
   5   5  11        1.41        3.65      5.25 o 
   6   5  11       50.43       52.99      9.03 o 
   7   5  11        2.06       23.21      8.18 o 
   8   5  11        0.17       -1.72      7.21 o 
 -12   6  11        0.01       -0.40      6.11 o 
 -11   6  11        3.01       13.65      6.44 o 
 -10   6  11        4.47       -1.35      5.34 o 
  -9   6  11        3.07       -0.68      4.57 o 
  -8   6  11        0.57        4.51      4.57 o 
  -7   6  11      110.25       97.22      7.10 o 
  -6   6  11        2.81        1.17      3.90 o 
  -5   6  11      108.10       98.43      7.48 o 
  -4   6  11       18.38       12.22      4.54 o 
  -3   6  11       19.16       21.06      4.97 o 
  -2   6  11      159.95      174.86     15.39 o 
  -1   6  11      204.61      266.11     10.93 o 
   0   6  11       57.17       37.66      5.26 o 
   1   6  11      109.72      105.57     12.03 o 
   2   6  11      106.46       89.66      8.63 o 
   3   6  11        6.25        2.20      4.56 o 
   4   6  11        9.09        2.46      5.75 o 
   5   6  11        4.67       -0.31      8.45 o 
   6   6  11        0.31       -2.66      6.72 o 
   7   6  11        2.80        1.06      7.31 o 
 -10   7  11        0.04        3.19      4.60 o 
  -9   7  11        0.39        0.13      4.73 o 
  -8   7  11        9.09        4.47      4.80 o 
  -7   7  11       16.72       26.17      5.93 o 
  -6   7  11       87.76       65.72      6.45 o 
  -5   7  11        0.34        5.22      5.05 o 
  -4   7  11       41.19       52.98     10.25 o 
  -3   7  11       18.24       21.55      6.48 o 
  -2   7  11       97.64      101.00     15.91 o 
  -1   7  11        5.19        6.23      5.60 o 
   0   7  11        0.06       -2.16      4.62 o 
   1   7  11        4.78       15.19      7.77 o 
   2   7  11       10.85       11.32     10.47 o 
   3   7  11       26.02       22.97      7.31 o 
   4   7  11        0.58       -3.89      6.48 o 
   5   7  11        0.06       -2.10      6.55 o 
   6   7  11        2.76       -8.74      6.84 o 
  -9   8  11        6.68       15.70      9.60 o 
  -8   8  11       31.86       39.35      8.15 o 
  -7   8  11        2.45        4.16      5.98 o 
  -6   8  11       56.62       50.07      8.35 o 
  -5   8  11       30.32       51.02      9.72 o 
  -4   8  11        3.61        9.69      7.58 o 
  -3   8  11       34.68       30.77     10.56 o 
  -2   8  11       15.88       14.14      9.97 o 
  -1   8  11       15.75       19.77      9.24 o 
   0   8  11        0.03        1.54      7.80 o 
   1   8  11       10.37       12.86      8.35 o 
   2   8  11        0.60        3.71      7.40 o 
   3   8  11        5.46        4.63      8.38 o 
   4   8  11        3.48       -1.57      7.15 o 
  -6   9  11        5.62        9.61      7.19 o 
  -5   9  11       15.45       12.40      7.06 o 
  -4   9  11       28.03       29.09     13.87 o 
  -3   9  11        0.52        7.26     10.67 o 
  -2   9  11        0.08        7.53     10.56 o 
  -1   9  11        6.46        8.67      8.58 o 
   0   9  11        2.76       15.55      8.88 o 
   1   9  11        3.37        4.92      8.58 o 
 -14   0  12        1.29        3.79     15.50 o 
 -13   0  12       14.89       26.39     15.87 o 
 -12   0  12       20.88        7.64     13.65 o 
 -11   0  12        0.01       -8.07      9.75 o 
 -10   0  12      104.59       79.64     18.96 o 
  -9   0  12      178.10      173.11     21.08 o 
  -8   0  12       11.33        9.91      5.62 o 
  -7   0  12       34.31       30.59      7.94 o 
  -6   0  12      118.20      149.56     19.50 o 
  -5   0  12        0.12        2.01      2.92 o 
  -4   0  12       77.78       85.97      5.88 o 
  -3   0  12        3.02        5.14      3.28 o 
  -2   0  12      194.07      185.60     20.10 o 
  -1   0  12      120.74       92.12      6.39 o 
   0   0  12      529.43      492.90     14.12 o 
   1   0  12       39.69       36.21      5.69 o 
   2   0  12       31.29       44.59      9.81 o 
   3   0  12       73.95       51.90      8.03 o 
   4   0  12       60.39       60.79      8.68 o 
   5   0  12       53.56       31.83      6.58 o 
   6   0  12       95.41      124.86     12.79 o 
   7   0  12       15.80       13.48      6.20 o 
   8   0  12        7.57        5.27      5.88 o 
   9   0  12        0.10       -1.60      6.09 o 
 -14   1  12        1.17        6.91      7.26 o 
 -13   1  12        0.10       10.12      6.96 o 
 -12   1  12        0.01       14.30      6.87 o 
 -11   1  12       11.18       14.84      6.74 o 
 -10   1  12        0.42       -1.74      4.09 o 
  -9   1  12        0.15        0.46      3.34 o 
  -8   1  12        9.72        9.39      3.75 o 
  -7   1  12       62.30       61.08      5.98 o 
  -6   1  12       22.80       21.22      4.13 o 
  -5   1  12      220.02      218.16      6.62 o 
  -4   1  12      371.63      382.79      8.40 o 
  -3   1  12      217.94      224.95      6.82 o 
  -2   1  12      141.54      124.05      5.57 o 
  -1   1  12       91.03       78.59      5.00 o 
   0   1  12       14.12       17.92      3.39 o 
   1   1  12      282.52      284.10      9.40 o 
   2   1  12       83.66      101.59      6.12 o 
   3   1  12        6.60        4.53      3.43 o 
   4   1  12        0.08        7.36      3.53 o 
   5   1  12       22.23       20.09      4.71 o 
   6   1  12       25.75       20.50      4.49 o 
   7   1  12       30.44       31.13      4.94 o 
   8   1  12        4.36        4.26      4.24 o 
   9   1  12        2.83       14.83      4.83 o 
 -14   2  12       19.36       16.85      9.17 o 
 -13   2  12       16.75       23.20      7.76 o 
 -12   2  12        0.11       -1.53      6.04 o 
 -11   2  12       24.83       18.75      7.93 o 
 -10   2  12        1.13       -0.70      4.31 o 
  -9   2  12       60.61       43.12      9.71 o 
  -8   2  12      143.27      134.02      8.51 o 
  -7   2  12      163.34      165.06      8.99 o 
  -6   2  12        0.44        1.92      3.12 o 
  -5   2  12      101.29      115.92      9.92 o 
  -4   2  12        0.28        0.66      2.52 o 
  -3   2  12        3.55        5.88      2.78 o 
  -2   2  12      331.61      333.03      9.26 o 
  -1   2  12      133.75      112.91      6.19 o 
   0   2  12       14.38        7.67      3.20 o 
   1   2  12      125.13      109.25      7.08 o 
   2   2  12      225.80      217.23      9.31 o 
   3   2  12        0.34       -3.37      3.22 o 
   4   2  12       10.65        7.75      3.68 o 
   5   2  12       30.65       40.25      4.61 o 
   6   2  12        1.13       -2.22      3.76 o 
   7   2  12        1.76       -0.82      3.86 o 
   8   2  12        2.93        5.43      4.58 o 
   9   2  12        7.54        8.69      4.91 o 
 -14   3  12        0.35       -0.58     10.30 o 
 -13   3  12        9.35        5.94      6.72 o 
 -12   3  12        3.11       -0.36      6.51 o 
 -11   3  12        0.65       -1.48      6.25 o 
 -10   3  12        5.12        5.82      5.03 o 
  -9   3  12       10.38       15.55      5.07 o 
  -8   3  12      212.14      234.24     10.79 o 
  -7   3  12      104.51       92.95      7.64 o 
  -6   3  12        0.79        2.61      3.19 o 
  -5   3  12      214.98      234.77      8.71 o 
  -4   3  12        0.87        6.51      2.87 o 
  -3   3  12        0.83        0.38      2.84 o 
  -2   3  12      285.55      275.36      8.81 o 
  -1   3  12       73.59       79.60      6.37 o 
   0   3  12       16.61       15.23      4.06 o 
   1   3  12        0.46        3.61      3.69 o 
   2   3  12      127.91      130.17      8.04 o 
   3   3  12        3.91        0.86      3.78 o 
   4   3  12      122.81      104.19     10.78 o 
   5   3  12       52.16       38.15      5.09 o 
   6   3  12       18.76       17.66      4.57 o 
   7   3  12        4.43        7.62      4.42 o 
   8   3  12        1.52        0.96      4.47 o 
 -13   4  12        0.00        3.33      6.57 o 
 -12   4  12        0.02        3.59      6.56 o 
 -11   4  12       77.84       85.04      8.48 o 
 -10   4  12       29.82       24.91      6.04 o 
  -9   4  12        1.37        3.58      4.66 o 
  -8   4  12        4.36        2.44      4.35 o 
  -7   4  12        0.04       -4.12     12.03 o 
  -6   4  12       32.71       25.30      4.47 o 
  -5   4  12      272.31      249.10      9.08 o 
  -4   4  12        0.00        1.46      3.59 o 
  -3   4  12        1.18        3.50      4.18 o 
  -2   4  12        7.13        4.00      3.98 o 
  -1   4  12      131.48      123.72     14.70 o 
   0   4  12        2.96        6.07      4.38 o 
   1   4  12      571.71      563.93     18.32 o 
   2   4  12       72.07       43.18      5.76 o 
   3   4  12       10.33        5.47      3.86 o 
   4   4  12       31.39       34.74      5.80 o 
   5   4  12       40.41       38.71     10.40 o 
   6   4  12        2.02        1.19      8.83 o 
   7   4  12       24.12       20.20      6.18 o 
   8   4  12        2.07       -4.45      5.91 o 
 -12   5  12        4.41        8.97      6.65 o 
 -11   5  12        6.41        7.27      6.32 o 
 -10   5  12        0.04       -3.58      4.44 o 
  -9   5  12       27.79       25.93      5.97 o 
  -8   5  12       14.33       17.69      7.55 o 
  -7   5  12        0.72       -2.10      3.59 o 
  -6   5  12       32.06       26.90      4.59 o 
  -5   5  12        1.40        0.31      3.48 o 
  -4   5  12       47.23       47.03      9.77 o 
  -3   5  12        7.53        4.98      4.17 o 
  -2   5  12      142.77      157.91      9.46 o 
  -1   5  12      120.42      120.08      8.62 o 
   0   5  12       23.61       13.26      7.61 o 
   1   5  12      119.49      146.38     15.39 o 
   2   5  12       29.65       24.58      5.93 o 
   3   5  12       71.46       88.38     13.90 o 
   4   5  12        0.39       -6.34      4.23 o 
   5   5  12       31.02       41.99     18.45 o 
   6   5  12        5.99       10.18      7.26 o 
   7   5  12       54.53       77.32     10.59 o 
 -11   6  12       15.77        9.94      6.55 o 
 -10   6  12       14.78       13.18      6.54 o 
  -9   6  12        1.15       -4.89      5.25 o 
  -8   6  12        0.94       -4.18      6.17 o 
  -7   6  12       39.72       54.60      7.34 o 
  -6   6  12        0.02       14.05      4.75 o 
  -5   6  12      278.43      270.17     17.34 o 
  -4   6  12       45.69       41.23      6.31 o 
  -3   6  12        1.59        7.39      4.50 o 
  -2   6  12       28.56       41.14      9.96 o 
  -1   6  12       29.28       30.73      5.66 o 
   0   6  12       14.26       12.40      4.80 o 
   1   6  12        6.88        3.55      6.22 o 
   2   6  12        2.33       -0.16      6.38 o 
   3   6  12        0.88       -5.41      5.71 o 
   4   6  12        5.61       -2.19      6.38 o 
   5   6  12        3.61        5.68      8.40 o 
   6   6  12        0.31       -3.37      8.10 o 
 -10   7  12        9.64       15.36      7.37 o 
  -9   7  12        0.00        3.38     12.24 o 
  -8   7  12        3.70        4.59     12.76 o 
  -7   7  12       23.36       25.88      6.08 o 
  -6   7  12       56.29       54.74      9.69 o 
  -5   7  12       23.57       15.00      7.52 o 
  -4   7  12        3.98       -0.16      6.80 o 
  -3   7  12        7.80       12.84      7.52 o 
  -2   7  12       23.69        8.59      7.09 o 
  -1   7  12      100.56       94.05     16.47 o 
   0   7  12        1.46       10.78      9.70 o 
   1   7  12        5.02        2.49      9.48 o 
   2   7  12       50.58       57.70     14.19 o 
   3   7  12        5.57        5.40      7.50 o 
   4   7  12        2.31       -4.85      8.56 o 
  -7   8  12        1.05        7.79      9.78 o 
  -6   8  12        8.62        8.72     10.40 o 
  -5   8  12        0.02        5.00      8.30 o 
  -4   8  12       47.13       46.21     14.09 o 
  -3   8  12        5.36        4.33      9.86 o 
  -2   8  12       44.96       26.82     12.84 o 
  -1   8  12       24.56       21.89     12.19 o 
   0   8  12        2.91        7.21      9.86 o 
   1   8  12       16.39       24.87     12.08 o 
   2   8  12        2.53        6.28     10.62 o 
 -14   1  13        4.65        2.88      7.41 o 
 -13   1  13       23.04       25.39      8.03 o 
 -12   1  13        0.23        6.40      7.12 o 
 -11   1  13        3.15        0.54      6.00 o 
 -10   1  13      108.61      104.86     11.74 o 
  -9   1  13       54.34       47.52      6.21 o 
  -8   1  13      270.90      296.96     10.41 o 
  -7   1  13        3.06        1.40      3.44 o 
  -6   1  13        2.73        1.93      3.63 o 
  -5   1  13       10.21        6.86      3.05 o 
  -4   1  13        1.94        4.53      2.82 o 
  -3   1  13        8.77        7.55      2.87 o 
  -2   1  13        0.00        2.29      2.65 o 
  -1   1  13        3.68        3.91      3.12 o 
   0   1  13        3.71       -1.13      3.01 o 
   1   1  13       44.06       39.24      4.71 o 
   2   1  13        0.09       -3.57      3.36 o 
   3   1  13        9.61        5.06      3.78 o 
   4   1  13       17.70        9.30      4.35 o 
   5   1  13        0.06        2.16      4.28 o 
   6   1  13        8.87        6.38      4.86 o 
   7   1  13       11.04        4.95      4.63 o 
   8   1  13        3.96        9.59      4.60 o 
 -13   2  13        2.47        0.06      6.41 o 
 -12   2  13        5.75        5.58      8.43 o 
 -11   2  13        4.53        3.43      6.15 o 
 -10   2  13       46.08       27.65      5.94 o 
  -9   2  13       39.38       44.11      6.54 o 
  -8   2  13       14.55       15.14      4.97 o 
  -7   2  13       62.46       77.56      8.20 o 
  -6   2  13      405.23      424.82     13.35 o 
  -5   2  13       19.25       21.53      5.19 o 
  -4   2  13      213.80      227.26      9.40 o 
  -3   2  13        3.72        6.93      3.11 o 
  -2   2  13      755.91      766.33     14.94 o 
  -1   2  13      361.99      367.01     10.35 o 
   0   2  13       89.34       97.57      7.02 o 
   1   2  13       40.09       44.04      5.55 o 
   2   2  13      171.13      153.07      8.66 o 
   3   2  13      160.11      170.83      8.17 o 
   4   2  13        9.76        5.25      4.21 o 
   5   2  13       24.44       15.31      4.61 o 
   6   2  13        2.94       -0.99      4.65 o 
   7   2  13        0.05       -5.11      4.39 o 
   8   2  13        4.84       14.66      5.45 o 
 -13   3  13        3.01        6.99      7.13 o 
 -12   3  13       15.08       18.65      7.48 o 
 -11   3  13        0.28       -1.26      5.83 o 
 -10   3  13        1.63       -1.24      4.76 o 
  -9   3  13       63.67       47.85      6.95 o 
  -8   3  13        6.79        0.60      4.08 o 
  -7   3  13       26.19       20.50      5.47 o 
  -6   3  13      274.92      283.43      9.86 o 
  -5   3  13       51.49       54.30      5.50 o 
  -4   3  13        2.56        0.41      2.83 o 
  -3   3  13        1.49        2.61      3.08 o 
  -2   3  13        2.78       -2.49      3.30 o 
  -1   3  13        4.32        2.32      3.62 o 
   0   3  13       12.46       18.27      6.35 o 
   1   3  13       11.09       17.91      4.59 o 
   2   3  13      151.25      167.98     19.62 o 
   3   3  13        5.41        6.92      4.23 o 
   4   3  13       29.68       30.21      5.57 o 
   5   3  13        0.02        2.44      4.53 o 
   6   3  13        7.73       -1.45      5.81 o 
   7   3  13       64.26       79.79      7.28 o 
 -12   4  13        1.62        0.74      6.69 o 
 -11   4  13       17.88       21.49      7.19 o 
 -10   4  13        3.81        0.87      5.19 o 
  -9   4  13        5.32        5.99      5.06 o 
  -8   4  13       14.75       18.44      5.38 o 
  -7   4  13       82.66       79.32      7.97 o 
  -6   4  13       11.57        8.16      3.81 o 
  -5   4  13       44.03       34.46      4.91 o 
  -4   4  13      106.41      111.04      7.79 o 
  -3   4  13        0.70       -0.40      4.62 o 
  -2   4  13       79.10       69.55      7.32 o 
  -1   4  13       18.29       17.98      5.20 o 
   0   4  13       88.16       95.04      8.21 o 
   1   4  13        0.46       -1.21      4.23 o 
   2   4  13      172.17      193.29      9.76 o 
   3   4  13        6.12        3.80      4.82 o 
   4   4  13       97.10       94.42      7.98 o 
   5   4  13        0.11       -0.74      5.35 o 
   6   4  13       94.19       89.04     10.71 o 
   7   4  13        2.75        2.13      6.39 o 
 -11   5  13       13.81        6.57      6.33 o 
 -10   5  13        3.09       -2.77      7.08 o 
  -9   5  13        0.50       10.45      6.34 o 
  -8   5  13       30.61       40.39      7.28 o 
  -7   5  13       50.61       47.78      6.67 o 
  -6   5  13       51.93       43.43      6.37 o 
  -5   5  13      149.31      132.86      8.60 o 
  -4   5  13       31.84       49.66      6.58 o 
  -3   5  13        3.08       -1.50      4.71 o 
  -2   5  13        8.55        6.33      4.73 o 
  -1   5  13       36.22       25.79      6.08 o 
   0   5  13       50.03       46.43      6.87 o 
   1   5  13       15.70       18.70      5.59 o 
   2   5  13        3.46        2.85      4.70 o 
   3   5  13        8.10        7.36      5.18 o 
   4   5  13        3.43       -2.32      5.24 o 
   5   5  13       50.01       68.16     15.82 o 
   6   5  13        0.07       -5.31     10.62 o 
 -10   6  13        4.29        8.26      6.30 o 
  -9   6  13        1.34       -5.26     11.59 o 
  -8   6  13        5.43       -2.17      7.07 o 
  -7   6  13        4.79        8.75      8.51 o 
  -6   6  13       10.42        1.98      5.03 o 
  -5   6  13       14.90       21.67      5.88 o 
  -4   6  13        1.70        3.80      5.45 o 
  -3   6  13        6.49        9.52      5.99 o 
  -2   6  13        0.54       -4.85      5.10 o 
  -1   6  13       16.11        8.14      5.69 o 
   0   6  13       25.37       28.25      6.68 o 
   1   6  13       35.32       45.10      7.62 o 
   2   6  13       10.69       27.90     11.70 o 
   3   6  13        2.75        6.66      9.91 o 
   4   6  13        7.02       24.81     11.76 o 
  -8   7  13       15.68       15.78     15.71 o 
  -7   7  13        6.13       10.61      5.66 o 
  -6   7  13        0.07       -3.67      4.92 o 
  -5   7  13       23.65       25.21      6.86 o 
  -4   7  13       19.32       26.87     11.65 o 
  -3   7  13        6.55       -1.08      8.83 o 
  -2   7  13        0.13        1.25      9.10 o 
  -1   7  13        4.49        1.63      9.21 o 
   0   7  13       28.86       40.96     13.49 o 
   1   7  13       17.07       25.52     11.81 o 
   2   7  13        1.97        5.04      9.81 o 
   3   7  13        2.69        1.19      9.81 o 
  -5   8  13       15.18        5.88     24.03 o 
  -4   8  13        0.55       -9.48      8.78 o 
  -3   8  13        3.18       19.99     11.76 o 
  -2   8  13        7.90        7.75     10.78 o 
  -1   8  13        0.90       11.65     11.05 o 
   0   8  13        9.43       19.78     12.73 o 
 -13   0  14       16.56       18.15     15.93 o 
 -12   0  14        0.09        4.55     11.21 o 
 -11   0  14        0.32       17.12     14.36 o 
 -10   0  14       10.32        4.44     12.14 o 
  -9   0  14      204.25      209.79     16.46 o 
  -8   0  14        3.76        6.53      6.57 o 
  -7   0  14      211.26      259.25     54.69 o 
  -6   0  14      358.44      354.40     18.91 o 
  -5   0  14     1115.96     1177.35     26.55 o 
  -4   0  14      350.71      350.16     18.94 o 
  -3   0  14       51.53       66.10      9.77 o 
  -2   0  14     1334.79     1354.73     28.72 o 
  -1   0  14      162.05      191.27      9.54 o 
   0   0  14        2.24       -0.98      4.06 o 
   1   0  14       52.90       42.63      6.90 o 
   2   0  14        0.47       -5.65      5.44 o 
   3   0  14       12.64        9.03      6.52 o 
   4   0  14       98.84      103.44     11.39 o 
   5   0  14        0.34       10.49      6.99 o 
   6   0  14        5.84        6.88      7.31 o 
   7   0  14        1.52       -4.59      6.82 o 
 -13   1  14        0.28       -5.13      8.14 o 
 -12   1  14       31.82       41.74      8.98 o 
 -11   1  14        8.89       -0.55      6.42 o 
 -10   1  14       91.83      102.21      9.25 o 
  -9   1  14       76.21       84.58      9.29 o 
  -8   1  14       57.02       67.41      6.43 o 
  -7   1  14        2.12        3.56      3.99 o 
  -6   1  14       37.93       47.28      5.76 o 
  -5   1  14       46.54       54.09      5.08 o 
  -4   1  14        6.51        5.01      3.24 o 
  -3   1  14      288.08      290.05      8.50 o 
  -2   1  14       50.05       49.92      4.61 o 
  -1   1  14       27.29       35.67      5.14 o 
   0   1  14      126.48      107.12      9.58 o 
   1   1  14      113.64      117.50      6.59 o 
   2   1  14        0.17        5.19      3.88 o 
   3   1  14        2.01        4.01      4.06 o 
   4   1  14        4.78        2.72      4.47 o 
   5   1  14        1.55        7.45      4.74 o 
   6   1  14        1.79       -0.43      4.92 o 
   7   1  14        1.48        3.14      5.12 o 
 -13   2  14        3.84        5.02      6.83 o 
 -12   2  14       21.08        3.44     18.25 o 
 -11   2  14        0.87        6.04      6.69 o 
 -10   2  14       17.28       25.59      5.99 o 
  -9   2  14       15.81       19.82      8.09 o 
  -8   2  14        0.19       -1.06      4.88 o 
  -7   2  14      105.22       92.97      8.39 o 
  -6   2  14      158.65      173.76     10.04 o 
  -5   2  14      233.21      251.42     11.94 o 
  -4   2  14       21.31       24.01      3.96 o 
  -3   2  14       89.60      104.93      6.31 o 
  -2   2  14      109.36      115.97      6.64 o 
  -1   2  14        7.21        5.09      3.60 o 
   0   2  14        1.75        8.94      4.10 o 
   1   2  14        7.01       19.58      4.96 o 
   2   2  14        2.91       -5.30      3.85 o 
   3   2  14       47.56       55.78     13.57 o 
   4   2  14        7.16        1.47      4.10 o 
   5   2  14        1.76        3.87      4.41 o 
   6   2  14        0.43        0.15      4.61 o 
 -12   3  14        0.08        9.99      9.29 o 
 -11   3  14        1.42       -0.31      6.39 o 
 -10   3  14        0.11        2.85      5.18 o 
  -9   3  14       24.68       18.72      5.77 o 
  -8   3  14      187.93      214.30     13.34 o 
  -7   3  14        4.13        3.46      4.79 o 
  -6   3  14        7.39       13.46      4.20 o 
  -5   3  14       16.31        7.35      3.98 o 
  -4   3  14        4.58        2.02      3.38 o 
  -3   3  14       33.62       43.27      8.61 o 
  -2   3  14      157.93      163.46      9.00 o 
  -1   3  14       33.69       21.77      5.00 o 
   0   3  14        5.77        6.79      4.36 o 
   1   3  14        0.02        6.39      4.29 o 
   2   3  14        0.05        1.85      4.25 o 
   3   3  14       18.82       18.10      5.36 o 
   4   3  14        6.24       10.97      4.94 o 
   5   3  14       16.06        4.86      5.25 o 
   6   3  14        0.04       -3.87      5.00 o 
 -11   4  14       13.75       17.23      7.55 o 
 -10   4  14       36.43       33.89      7.85 o 
  -9   4  14        2.77        1.56      6.19 o 
  -8   4  14       12.37       15.04      7.11 o 
  -7   4  14        0.03       -2.18      4.36 o 
  -6   4  14       22.59       19.52      4.71 o 
  -5   4  14       87.19       96.23      8.48 o 
  -4   4  14       44.97       29.59      6.91 o 
  -3   4  14        3.21        8.00      4.83 o 
  -2   4  14      188.58      215.87     19.93 o 
  -1   4  14       30.49       14.40      5.37 o 
   0   4  14        0.03       -4.91      3.90 o 
   1   4  14        8.32       11.94      4.89 o 
   2   4  14        0.07       -3.23      4.34 o 
   3   4  14        0.30        4.62      4.56 o 
   4   4  14       68.16       81.95      8.84 o 
   5   4  14        0.84       10.39      7.14 o 
 -10   5  14        0.58        2.86      6.17 o 
  -9   5  14        5.19        0.10      5.79 o 
  -8   5  14       15.40       20.07      6.76 o 
  -7   5  14       25.80       23.83      7.99 o 
  -6   5  14        0.17       -2.56      6.34 o 
  -5   5  14       17.63       12.68      6.75 o 
  -4   5  14        0.16        1.91      4.87 o 
  -3   5  14        0.04        5.04      5.67 o 
  -2   5  14       71.85       67.01     11.84 o 
  -1   5  14        3.72        0.19      5.53 o 
   0   5  14       21.57       43.79      8.10 o 
   1   5  14       80.67       91.13     10.02 o 
   2   5  14        4.58        6.70      6.28 o 
   3   5  14       13.68       22.30      7.31 o 
   4   5  14       15.18       21.21      9.51 o 
  -9   6  14       13.66       11.79      8.59 o 
  -8   6  14        2.01       -6.49      6.37 o 
  -7   6  14        3.42       -8.64      5.78 o 
  -6   6  14       24.53       23.15      6.45 o 
  -5   6  14        9.20        6.36      9.30 o 
  -4   6  14       38.77       50.52      8.26 o 
  -3   6  14        0.53        5.75      5.84 o 
  -2   6  14       39.81       46.32     12.68 o 
  -1   6  14       22.04       27.39      7.29 o 
   0   6  14       12.34       18.66      6.49 o 
   1   6  14        0.06       -4.70      5.36 o 
   2   6  14        0.62        1.84     10.13 o 
   3   6  14       11.79        6.45      9.75 o 
  -6   7  14        0.17        0.97      5.23 o 
  -5   7  14       47.25       40.19      7.10 o 
  -4   7  14        4.07        4.12      8.99 o 
  -3   7  14        0.48       -7.91      8.45 o 
  -2   7  14        0.29        4.44     10.02 o 
  -1   7  14        3.69        9.86     10.84 o 
   0   7  14       15.83       34.57     14.09 o 
 -12   1  15        0.81       -1.10      6.15 o 
 -11   1  15        0.97        5.30      6.96 o 
 -10   1  15       23.95       19.93      5.93 o 
  -9   1  15        3.08        6.25      4.61 o 
  -8   1  15       99.25      102.11      8.33 o 
  -7   1  15        0.94        3.88      4.22 o 
  -6   1  15       37.54       37.80      5.59 o 
  -5   1  15        5.63        7.04      3.73 o 
  -4   1  15       94.82      104.06      6.15 o 
  -3   1  15       15.54       10.58      3.48 o 
  -2   1  15       10.60       10.51      3.67 o 
  -1   1  15       58.55       41.42      5.02 o 
   0   1  15        0.90        1.53      4.07 o 
   1   1  15       23.29       25.49      5.00 o 
   2   1  15       43.75       38.69      5.64 o 
   3   1  15        5.60       14.86      5.17 o 
   4   1  15       16.07       17.83      5.58 o 
   5   1  15        8.24       -4.54      5.33 o 
 -12   2  15        0.08        7.59      7.34 o 
 -11   2  15       13.49       27.22      7.75 o 
 -10   2  15        4.12        2.71      5.46 o 
  -9   2  15       15.00       10.25      9.45 o 
  -8   2  15       52.53       55.04      7.59 o 
  -7   2  15        3.28       11.15      5.27 o 
  -6   2  15        0.15        0.93      4.58 o 
  -5   2  15        0.26       -0.54      3.77 o 
  -4   2  15      180.79      194.69      8.31 o 
  -3   2  15        0.45        2.25      3.60 o 
  -2   2  15       57.90       48.55      5.80 o 
  -1   2  15       18.39       14.60      6.44 o 
   0   2  15        0.33       -3.55      4.23 o 
   1   2  15       69.96       81.08      7.61 o 
   2   2  15        3.54        0.53      5.04 o 
   3   2  15       11.97       13.48      5.82 o 
   4   2  15       51.70       43.77      6.61 o 
   5   2  15        3.78        7.63      6.44 o 
 -11   3  15       13.36       26.47      9.19 o 
 -10   3  15        1.47        0.05      7.94 o 
  -9   3  15      158.85      187.77     13.11 o 
  -8   3  15        1.13       -2.92      5.60 o 
  -7   3  15       80.02       89.90      9.73 o 
  -6   3  15       74.33       92.93     11.52 o 
  -5   3  15        9.97       10.53      4.46 o 
  -4   3  15       21.46       22.96      4.86 o 
  -3   3  15       31.70       27.63      4.92 o 
  -2   3  15       61.20       71.88      7.25 o 
  -1   3  15       80.76      110.06     15.01 o 
   0   3  15        0.41       -2.90      4.52 o 
   1   3  15       24.40       30.72      6.31 o 
   2   3  15        1.56        7.78      5.29 o 
   3   3  15        1.94        8.52      5.51 o 
   4   3  15        3.35        2.00      5.53 o 
 -10   4  15       10.50       12.77      7.32 o 
  -9   4  15        0.10        0.01      6.11 o 
  -8   4  15       20.98       24.92      7.25 o 
  -7   4  15       18.65        7.23      6.57 o 
  -6   4  15       31.37       58.55      9.78 o 
  -5   4  15        6.56        6.25      5.34 o 
  -4   4  15        8.22        3.75      5.01 o 
  -3   4  15        0.70        6.70      5.41 o 
  -2   4  15       23.70       21.49      7.02 o 
  -1   4  15       32.43       47.48      8.30 o 
   0   4  15        0.00        3.87      4.99 o 
   1   4  15       34.28       23.12      6.23 o 
   2   4  15        0.13       11.87      5.74 o 
   3   4  15        5.00       -1.17      5.23 o 
   4   4  15        3.36        8.72      5.99 o 
  -9   5  15        7.53        9.67      6.51 o 
  -8   5  15        0.02        1.21      7.18 o 
  -7   5  15        0.88        0.47      6.35 o 
  -6   5  15        0.84        3.40      5.27 o 
  -5   5  15        1.16        2.20      5.30 o 
  -4   5  15        0.15        3.74      5.01 o 
  -3   5  15        2.28        6.05      6.15 o 
  -2   5  15       91.14      108.35     29.07 o 
  -1   5  15        3.19        5.75      6.25 o 
   0   5  15        1.30       -2.91      5.61 o 
   1   5  15        5.08        3.75      8.40 o 
   2   5  15       21.18       22.16     10.51 o 
  -7   6  15        0.56       -3.91      6.66 o 
  -6   6  15       13.32        4.02      5.80 o 
  -5   6  15       15.88       19.05     10.03 o 
  -4   6  15        4.34        8.55      5.43 o 
  -3   6  15       23.77       22.62      9.10 o 
  -2   6  15       13.67       25.47      7.53 o 
  -1   6  15        0.14       -0.69      6.09 o 
   0   6  15        2.78        3.12      8.15 o 
 -11   0  16        0.62        9.54     14.74 o 
 -10   0  16        4.72        6.66     14.95 o 
  -9   0  16      199.20      208.48     29.58 o 
  -8   0  16       63.35      103.32     22.86 o 
  -7   0  16       24.53       26.82      9.28 o 
  -6   0  16        0.85        0.25      6.14 o 
  -5   0  16       39.38       20.26     12.14 o 
  -4   0  16        0.35       -7.56      5.72 o 
  -3   0  16       64.63       59.46      7.84 o 
  -2   0  16       33.02       24.19      8.50 o 
  -1   0  16        0.82        2.03      5.61 o 
   0   0  16        0.26        0.99     11.44 o 
   1   0  16       78.68       88.80      9.73 o 
   2   0  16       25.77       15.78      7.84 o 
   3   0  16       36.24       45.57      9.45 o 
   4   0  16        1.68        0.70      6.96 o 
 -11   1  16        6.33        4.09      7.09 o 
 -10   1  16        0.33       -1.08      6.51 o 
  -9   1  16      118.05      138.35     10.50 o 
  -8   1  16      104.48      111.11     10.94 o 
  -7   1  16       17.48       10.87      5.64 o 
  -6   1  16       89.56       84.57     10.38 o 
  -5   1  16      162.94      154.76     10.27 o 
  -4   1  16        0.01        1.17      3.84 o 
  -3   1  16        0.26       -0.15      3.72 o 
  -2   1  16        0.94       -4.57      3.68 o 
  -1   1  16        5.85        1.67      4.08 o 
   0   1  16        2.70        6.49      5.03 o 
   1   1  16       19.26       14.95      5.12 o 
   2   1  16        8.70       11.68      5.05 o 
   3   1  16        0.09        2.01      4.91 o 
   4   1  16        0.11        4.96      5.24 o 
 -10   2  16       23.77       22.85      9.26 o 
  -9   2  16       40.73       55.96      9.18 o 
  -8   2  16        0.65        7.85      6.69 o 
  -7   2  16       71.76       77.03     13.63 o 
  -6   2  16       44.09       40.96      8.35 o 
  -5   2  16        9.54       13.32      5.03 o 
  -4   2  16       23.27       20.21      4.91 o 
  -3   2  16        5.26        0.66      3.96 o 
  -2   2  16        1.82        0.77      4.47 o 
  -1   2  16        0.36        1.87      8.46 o 
   0   2  16        0.00       -2.79      4.64 o 
   1   2  16        0.95       -2.13      5.02 o 
   2   2  16        0.15       -7.16      4.92 o 
   3   2  16       11.29       10.84      5.59 o 
 -10   3  16        0.27        4.06      6.51 o 
  -9   3  16       37.37       35.20     16.03 o 
  -8   3  16       30.00       30.27      7.77 o 
  -7   3  16        9.87        5.58      6.83 o 
  -6   3  16       27.62       36.62      9.96 o 
  -5   3  16        2.33       10.14      5.71 o 
  -4   3  16        0.04        7.38      5.36 o 
  -3   3  16       26.07       26.82      5.76 o 
  -2   3  16        2.29        5.46      4.79 o 
  -1   3  16       27.06       20.49      6.29 o 
   0   3  16        1.30       -2.70      5.09 o 
   1   3  16        3.85        2.83      9.60 o 
   2   3  16        0.00       -3.72      6.14 o 
   3   3  16        9.54       17.97      6.53 o 
  -9   4  16        3.66        6.92      7.04 o 
  -8   4  16       22.55       10.62      6.78 o 
  -7   4  16        0.05       -4.68      6.85 o 
  -6   4  16       16.78       13.75     10.16 o 
  -5   4  16       47.18       44.19     12.53 o 
  -4   4  16        0.68        2.97      5.53 o 
  -3   4  16        0.12        2.51      5.78 o 
  -2   4  16       95.70       94.47     11.16 o 
  -1   4  16        4.74        7.45      8.29 o 
   0   4  16        0.05       -4.33      4.88 o 
   1   4  16       19.63       25.65      6.61 o 
   2   4  16        1.25        7.12      5.77 o 
  -7   5  16       14.43       10.77      7.51 o 
  -6   5  16        0.31        5.31      6.89 o 
  -5   5  16       88.54      114.28     10.24 o 
  -4   5  16        3.49        9.35      5.72 o 
  -3   5  16       10.23       18.95      6.34 o 
  -2   5  16       17.96       15.41      7.32 o 
  -1   5  16        9.15        3.81      6.50 o 
   0   5  16        0.22       -2.37      6.63 o 
  -9   1  17       34.50       46.51      9.60 o 
  -8   1  17        4.24        1.60      6.81 o 
  -7   1  17        1.35       -1.25      5.81 o 
  -6   1  17        0.25        4.50      6.81 o 
  -5   1  17        4.21        0.97      6.02 o 
  -4   1  17        6.38       -0.02      4.16 o 
  -3   1  17       54.84       65.32      6.78 o 
  -2   1  17       16.83       12.18      6.25 o 
  -1   1  17        1.28       -3.52      4.52 o 
   0   1  17        0.02       -0.89      4.78 o 
   1   1  17        5.26       -2.32      6.40 o 
   2   1  17       22.08       23.99      6.14 o 
  -9   2  17        0.20        7.34      6.67 o 
  -8   2  17        0.01        0.97      6.52 o 
  -7   2  17       26.41       29.72      8.08 o 
  -6   2  17       78.94       82.04     15.28 o 
  -5   2  17        9.06       23.86      7.17 o 
  -4   2  17        0.52        2.12      4.74 o 
  -3   2  17        4.91       -0.07      4.63 o 
  -2   2  17        0.17        5.92      5.07 o 
  -1   2  17       22.56       21.70      6.06 o 
   0   2  17        2.23        8.30      5.74 o 
   1   2  17        4.31        7.82      6.16 o 
  -8   3  17       10.98        4.35      6.55 o 
  -7   3  17       82.58       87.44     20.17 o 
  -6   3  17      104.96      136.74     19.15 o 
  -5   3  17       43.66       50.52      7.97 o 
  -4   3  17       16.14       16.82      9.89 o 
  -3   3  17       44.13       55.38      7.52 o 
  -2   3  17       42.78       26.91      6.98 o 
  -1   3  17        4.50       -1.78      5.78 o 
   0   3  17        0.10        8.91      6.18 o 
  -6   4  17       78.15      110.43     13.73 o 
  -5   4  17       12.01       17.46      6.64 o 
  -4   4  17        6.27        7.77      6.40 o 
  -3   4  17       13.62        3.96      6.10 o 
  -2   4  17        1.25        5.94      5.77 o 
  -7   0  18        4.54        0.60     12.24 o 
  -6   0  18       11.54       -3.09     11.16 o 
  -5   0  18        1.03       -5.09      9.59 o 
  -4   0  18       35.37       25.06      9.12 o 
  -3   0  18       12.18       24.97      8.66 o 
  -2   0  18       47.40       52.60      9.45 o 
  -1   0  18       12.26       17.87      7.27 o 
  -6   1  18        6.51       13.65      7.24 o 
  -5   1  18        1.39       -7.02      5.93 o 
  -4   1  18        2.73        5.14      5.24 o 
  -3   1  18        1.49       -0.32      4.24 o 
  -2   1  18       16.84       19.11      5.65 o 
  -5   2  18        0.02       -1.06      7.03 o 
  -4   2  18        7.10       10.76      6.32 o 
  -3   2  18        0.65        5.46      5.15 o 
                                                 
